# Supplementary material for: Bis[1,3-bis­(diphenyl­phosphino)propane-κ2 P:P′]silver(I) bis­(chloro­difluoro­acetato-κO)triphenyl­stannate(IV)
Source: Acta Crystallogr Sect E Struct Rep Online. 2008 Apr 23;64(Pt 5):m703. doi: 10.1107/S1600536808010763 (PMC2961205; doi:10.1107/S1600536808010763)
Supplement: Supplementary file 1 [file e-64-0m703-sup1.cif]

##############################################################################
###                                                                        ###
###        Electronic paper (Acta Crystallographica Section E)             ###
###                                                                        ###
##############################################################################
#                                                                            #
# This CIF contains the data in a paper accepted for publication in Acta     #
# Crystallographica Section E. It conforms to the requirements of Notes      #
# for Authors for Section E, and has been peer reviewed under the auspices   #
# of the IUCr Commission on Journals.                                        #
#                                                                            #
# Full details of the Crystallographic Information File format               #
# are given in the paper "The Crystallographic Information File (CIF):       #
# a New Standard Archive File for Crystallography" by S. R. Hall, F. H.      #
# Allen and I. D. Brown [Acta Cryst. (1991), A47, 655-685].                  #
#                                                                            #
# The current version of the core CIF dictionary is obtainable from          #
# ftp://ftp.iucr.org/pub/cif_core.dic. The current version number is 2.4.    #
#                                                                            #
# Software is freely available for graphical display of the structure(s) in  #
# this CIF.  For information consult the CIF home page http://www.iucr.org/  #
# cif/home.html                                                              #
#                                                                            #
# This file may be used for bona fide research purposes within the           #
# scientific community so long as proper attribution is given to the journal # 
# article from which it was obtained.                                        #
#                                                                            #
##############################################################################
                                             
data_global
_audit_creation_method     SHELXL-97
_journal_date_recd_electronic     2008-04-09
_journal_date_accepted     2008-04-18
_journal_name_full     'Acta Crystallographica, Section E'
_journal_year     2008
_journal_volume     64
_journal_issue      5
_journal_page_first     m703
_journal_page_last     m703
_journal_paper_category     QM
_journal_coeditor_code     CV2399
_publ_contact_author
;
     Dr. Seik Weng Ng
     Department of Chemistry
     University of Malaya
     50603 Kuala Lumpur
     Malaysia
;
_publ_contact_author_email     seikweng@um.edu.my
_publ_contact_author_fax     '03 7967 4193'
_publ_contact_author_phone     '03 7967 6778'
_publ_section_title
;
Bis[1,3-bis(diphenylphosphino)propane-\k^2^<i>P</i>:<i>P</i>']silver(I)
bis(chlorodifluoroacetato-\k<i>O</i>)triphenylstannate(IV)
;
loop_
    _publ_author_name
    _publ_author_address
    'Teo, Yin Yin'
;
     Department of Chemistry
     University of Malaya
     50603 Kuala Lumpur
     Malaysia
;
    'Lo, Kong Mun'
;
     Department of Chemistry
     University of Malaya
     50603 Kuala Lumpur
     Malaysia
;
    'Ng, Seik Weng'
;
     Department of Chemistry
     University of Malaya
     50603 Kuala Lumpur
     Malaysia
;
data_I
_audit_creation_method     SHELXL-97
_chemical_name_systematic
;
Bis[1,3-bis(diphenylphosphino)propane-\k^2^<i>P</i>:<i>P</i>']silver(I)
bis(chlorodifluoroacetato-\kO)triphenylstannate(IV)
;
_chemical_name_common     ?
_chemical_formula_moiety     'C54 H52 Ag1 P4 +, C22 H15 Cl2 F4 O4 Sn -'
_chemical_formula_sum     'C76 H67 Ag Cl2 F4 O4 P4 Sn'
_chemical_formula_iupac     '[Ag (C27 H26 P2)2] [Sn (C6 H5)3 (C2 Cl F2 O2)]'
_chemical_formula_weight     1541.64
_chemical_melting_point     ?
_symmetry_cell_setting     triclinic
_symmetry_space_group_name_H-M     'P -1'
_symmetry_space_group_name_Hall     '-P 1'
loop_
    _symmetry_equiv_pos_as_xyz
    'x, y, z'
    '-x, -y, -z'
_cell_length_a     10.5554(2)
_cell_length_b     17.6600(4)
_cell_length_c     19.1383(4)
_cell_angle_alpha     91.5810(10)
_cell_angle_beta     94.9310(10)
_cell_angle_gamma     104.5350(10)
_cell_volume     3436.10(10)
_cell_formula_units_Z     2
_cell_measurement_reflns_used     4777
_cell_measurement_theta_min     2.2
_cell_measurement_theta_max     24.
_cell_measurement_temperature     100(2)
_exptl_crystal_description     Block
_exptl_crystal_colour     Colourless
_exptl_crystal_size_max     0.18
_exptl_crystal_size_mid     0.12
_exptl_crystal_size_min     0.05
_exptl_crystal_density_diffrn     1.490
_exptl_crystal_density_meas     ?
_exptl_crystal_density_method     'not measured'
_exptl_crystal_F_000     1564
_exptl_absorpt_coefficient_mu     0.880
_exptl_absorpt_correction_type     multi-scan
_exptl_absorpt_process_details     '(SADABS; Sheldrick, 1996)'
_exptl_absorpt_correction_T_min     0.8577
_exptl_absorpt_correction_T_max     0.9573
_diffrn_ambient_temperature     100(2)
_diffrn_radiation_type     MoK\a
_diffrn_radiation_wavelength     0.71073
_diffrn_radiation_source     'fine-focus sealed tube'
_diffrn_radiation_monochromator     graphite
_diffrn_measurement_device_type     'Bruker SMART APEX'
_diffrn_measurement_method     \w
_diffrn_detector_area_resol_mean     ?
_diffrn_reflns_number     35712
_diffrn_reflns_av_R_equivalents     0.0648
_diffrn_reflns_av_sigmaI/netI     0.1025
_diffrn_reflns_theta_min     1.07
_diffrn_reflns_theta_max     27.50
_diffrn_reflns_theta_full     27.50
_diffrn_measured_fraction_theta_max     0.975
_diffrn_measured_fraction_theta_full     0.975
_diffrn_reflns_limit_h_min     -13
_diffrn_reflns_limit_h_max     13
_diffrn_reflns_limit_k_min     -22
_diffrn_reflns_limit_k_max     18
_diffrn_reflns_limit_l_min     -24
_diffrn_reflns_limit_l_max     24
_diffrn_standards_number     0
_diffrn_standards_interval_count     0
_diffrn_standards_interval_time     0
_diffrn_standards_decay_%     0
_reflns_number_total     15398
_reflns_number_gt     10993
_reflns_threshold_expression     I>2\s(I)
_refine_ls_structure_factor_coef     Fsqd
_refine_ls_matrix_type     full
_refine_ls_R_factor_all     0.0764
_refine_ls_R_factor_gt     0.0489
_refine_ls_wR_factor_gt     0.0972
_refine_ls_wR_factor_ref     0.1123
_refine_ls_goodness_of_fit_ref     1.048
_refine_ls_restrained_S_all     1.052
_refine_ls_number_reflns     15398
_refine_ls_number_parameters     829
_refine_ls_number_restraints     48
_refine_ls_hydrogen_treatment     constr
_refine_ls_weighting_scheme     calc
_refine_ls_weighting_details
                      'calc w=1/[\s^2^(Fo^2^)+1.3097P] where P=(Fo^2^+2Fc^2^)/3'
_atom_sites_solution_hydrogens     geom
_atom_sites_solution_primary     direct
_atom_sites_solution_secondary     difmap
_refine_ls_shift/su_max     0.001
_refine_ls_shift/su_mean     0.000
_refine_diff_density_max     0.861
_refine_diff_density_min     -0.762
_refine_ls_extinction_method     none
_refine_ls_extinction_coef     ?
loop_
    _atom_type_symbol
    _atom_type_description
    _atom_type_scat_dispersion_real
    _atom_type_scat_dispersion_imag
    _atom_type_scat_source
    'C' 'C' 0.0033 0.0016
                         'International Tables Vol C Tables 4.2.6.8 and 6.1.1.4'
    'H' 'H' 0.0000 0.0000
                         'International Tables Vol C Tables 4.2.6.8 and 6.1.1.4'
    'O' 'O' 0.0106 0.0060
                         'International Tables Vol C Tables 4.2.6.8 and 6.1.1.4'
    'F' 'F' 0.0171 0.0103
                         'International Tables Vol C Tables 4.2.6.8 and 6.1.1.4'
    'P' 'P' 0.1023 0.0942
                         'International Tables Vol C Tables 4.2.6.8 and 6.1.1.4'
    'Cl' 'Cl' 0.1484 0.1585
                         'International Tables Vol C Tables 4.2.6.8 and 6.1.1.4'
    'Ag' 'Ag' -0.8971 1.1015
                         'International Tables Vol C Tables 4.2.6.8 and 6.1.1.4'
    'Sn' 'Sn' -0.6537 1.4246
                         'International Tables Vol C Tables 4.2.6.8 and 6.1.1.4'
_computing_data_collection     'APEX2 (Bruker, 2007)'
_computing_cell_refinement     'SAINT (Bruker, 2007)'
_computing_data_reduction     'SAINT (Bruker, 2007)'
_computing_structure_solution     'SHELXS97 (Sheldrick, 2008)'
_computing_structure_refinement     'SHELXL97 (Sheldrick, 2008)'
_computing_molecular_graphics     'X-SEED (Barbour, 2001)'
_computing_publication_material     'publCIF (Westrip, 2008)'
loop_
    _atom_site_type_symbol
    _atom_site_label
    _atom_site_fract_x
    _atom_site_fract_y
    _atom_site_fract_z
    _atom_site_U_iso_or_equiv
    _atom_site_adp_type
    _atom_site_calc_flag
    _atom_site_refinement_flags
    _atom_site_occupancy
    _atom_site_disorder_assembly
    _atom_site_disorder_group
    Sn Sn1 0.02753(3) 0.730942(18) 0.273935(14) 0.01420(8) Uani d . 1 . .
    Ag Ag1 0.41787(3) 0.227571(19) 0.254989(15) 0.01370(8) Uani d . 1 . .
    Cl Cl1 -0.23532(11) 0.56238(7) 0.09181(6) 0.0289(3) Uani d . 1 . .
    Cl Cl2 0.08334(11) 0.88104(8) 0.50499(6) 0.0294(3) Uani d . 1 . .
    P P1 0.21513(10) 0.14129(7) 0.19532(5) 0.0140(2) Uani d . 1 . .
    P P2 0.30050(10) 0.27516(7) 0.34838(5) 0.0164(2) Uani d . 1 . .
    P P3 0.56274(10) 0.32427(7) 0.18763(6) 0.0154(2) Uani d . 1 . .
    P P4 0.59289(10) 0.17736(7) 0.31680(6) 0.0153(2) Uani d . 1 . .
    F F1 -0.0366(3) 0.56467(16) 0.02666(12) 0.0289(6) Uani d . 1 . .
    F F2 -0.0553(3) 0.49132(16) 0.11555(13) 0.0301(6) Uani d . 1 . .
    F F3 -0.1207(3) 0.92144(19) 0.46015(14) 0.0399(8) Uani d . 1 . .
    F F4 0.0540(3) 0.97475(16) 0.41018(14) 0.0335(7) Uani d . 1 . .
    O O1 -0.0013(3) 0.62288(17) 0.20477(14) 0.0173(6) Uani d . 1 . .
    O O2 0.0963(3) 0.68053(19) 0.11296(15) 0.0253(7) Uani d . 1 . .
    O O3 0.0474(3) 0.83204(18) 0.34826(14) 0.0202(7) Uani d . 1 . .
    O O4 -0.1681(3) 0.8079(2) 0.36239(16) 0.0278(8) Uani d . 1 . .
    C C1 -0.0392(4) 0.6519(3) 0.3528(2) 0.0168(9) Uani d . 1 . .
    C C2 -0.1432(4) 0.5862(3) 0.3396(2) 0.0245(10) Uani d . 1 . .
    H H2 -0.1891 0.5759 0.2940 0.029 Uiso calc R 1 . .
    C C3 -0.1815(4) 0.5347(3) 0.3923(2) 0.0291(11) Uani d . 1 . .
    H H3 -0.2541 0.4902 0.3829 0.035 Uiso calc R 1 . .
    C C4 -0.1132(5) 0.5486(3) 0.4585(2) 0.0265(11) Uani d . 1 . .
    H H4 -0.1382 0.5136 0.4947 0.032 Uiso calc R 1 . .
    C C5 -0.0085(5) 0.6138(3) 0.4714(2) 0.0277(11) Uani d . 1 . .
    H H5 0.0394 0.6232 0.5164 0.033 Uiso calc R 1 . .
    C C6 0.0270(4) 0.6650(3) 0.4197(2) 0.0237(10) Uani d . 1 . .
    H H6 0.0982 0.7101 0.4297 0.028 Uiso calc R 1 . .
    C C7 0.2352(4) 0.7673(3) 0.2721(2) 0.0147(9) Uani d . 1 . .
    C C8 0.3074(4) 0.7132(3) 0.2625(2) 0.0228(10) Uani d . 1 . .
    H H8 0.2638 0.6592 0.2548 0.027 Uiso calc R 1 . .
    C C9 0.4436(4) 0.7373(3) 0.2641(2) 0.0243(10) Uani d . 1 . .
    H H9 0.4927 0.6994 0.2599 0.029 Uiso calc R 1 . .
    C C10 0.5081(4) 0.8157(3) 0.2717(2) 0.0223(10) Uani d . 1 . .
    H H10 0.6009 0.8319 0.2714 0.027 Uiso calc R 1 . .
    C C11 0.4365(4) 0.8706(3) 0.2799(2) 0.0211(10) Uani d . 1 . .
    H H11 0.4795 0.9249 0.2843 0.025 Uiso calc R 1 . .
    C C12 0.3011(4) 0.8455(3) 0.2815(2) 0.0185(9) Uani d . 1 . .
    H H12 0.2526 0.8831 0.2893 0.022 Uiso calc R 1 . .
    C C13 -0.0893(4) 0.7739(3) 0.1972(2) 0.0152(9) Uani d . 1 . .
    C C14 -0.2241(4) 0.7448(3) 0.1842(2) 0.0241(10) Uani d . 1 . .
    H H14 -0.2683 0.7057 0.2130 0.029 Uiso calc R 1 . .
    C C15 -0.2964(4) 0.7710(3) 0.1308(2) 0.0263(11) Uani d . 1 . .
    H H15 -0.3890 0.7504 0.1236 0.032 Uiso calc R 1 . .
    C C16 -0.2335(4) 0.8270(3) 0.0883(2) 0.0286(12) Uani d . 1 . .
    H H16 -0.2824 0.8442 0.0507 0.034 Uiso calc R 1 . .
    C C17 -0.0999(5) 0.8582(3) 0.1001(2) 0.0344(13) Uani d . 1 . .
    H H17 -0.0568 0.8977 0.0712 0.041 Uiso calc R 1 . .
    C C18 -0.0276(4) 0.8320(3) 0.1543(2) 0.0277(11) Uani d . 1 . .
    H H18 0.0646 0.8538 0.1622 0.033 Uiso calc R 1 . .
    C C19 0.0206(4) 0.6297(3) 0.1401(2) 0.0171(9) Uani d . 1 . .
    C C20 -0.0680(4) 0.5614(3) 0.0928(2) 0.0212(10) Uani d . 1 . .
    C C21 -0.0532(4) 0.8413(3) 0.3756(2) 0.0185(9) Uani d . 1 . .
    C C22 -0.0145(4) 0.9070(3) 0.4342(2) 0.0228(10) Uani d . 1 . .
    C C23 0.1159(4) 0.1904(3) 0.1391(2) 0.0155(9) Uani d . 1 . .
    C C24 0.1817(4) 0.2448(3) 0.0947(2) 0.0197(10) Uani d . 1 . .
    H H24 0.2749 0.2567 0.0967 0.024 Uiso calc R 1 . .
    C C25 0.1131(4) 0.2815(3) 0.0481(2) 0.0256(11) Uani d . 1 . .
    H H25 0.1588 0.3180 0.0175 0.031 Uiso calc R 1 . .
    C C26 -0.0226(4) 0.2651(3) 0.0458(2) 0.0264(11) Uani d . 1 . .
    H H26 -0.0700 0.2904 0.0136 0.032 Uiso calc R 1 . .
    C C27 -0.0893(4) 0.2119(3) 0.0902(2) 0.0229(10) Uani d . 1 . .
    H H27 -0.1823 0.2017 0.0892 0.028 Uiso calc R 1 . .
    C C28 -0.0209(4) 0.1735(3) 0.1364(2) 0.0192(9) Uani d . 1 . .
    H H28 -0.0670 0.1360 0.1660 0.023 Uiso calc R 1 . .
    C C29 0.2263(4) 0.0595(3) 0.1382(2) 0.0158(9) Uani d . 1 . .
    C C30 0.1691(4) 0.0471(3) 0.0691(2) 0.0195(10) Uani d . 1 . .
    H H30 0.1166 0.0800 0.0512 0.023 Uiso calc R 1 . .
    C C31 0.1881(4) -0.0129(3) 0.0260(2) 0.0251(11) Uani d . 1 . .
    H H31 0.1506 -0.0197 -0.0214 0.030 Uiso calc R 1 . .
    C C32 0.2605(4) -0.0625(3) 0.0513(2) 0.0246(10) Uani d . 1 . .
    H H32 0.2705 -0.1045 0.0220 0.030 Uiso calc R 1 . .
    C C33 0.3193(4) -0.0510(3) 0.1201(2) 0.0249(11) Uani d . 1 . .
    H H33 0.3708 -0.0846 0.1376 0.030 Uiso calc R 1 . .
    C C34 0.3023(4) 0.0096(3) 0.1626(2) 0.0223(10) Uani d . 1 . .
    H H34 0.3431 0.0174 0.2094 0.027 Uiso calc R 1 . .
    C C35 0.1064(4) 0.0964(3) 0.2607(2) 0.0182(9) Uani d . 1 . .
    H H35 0.0774 0.0413 0.2641 0.022 Uiso calc R 1 . .
    C C36 0.0654(4) 0.1549(3) 0.3099(2) 0.0204(10) Uani d . 1 . .
    H H36A 0.0431 0.1963 0.2810 0.025 Uiso calc R 1 . .
    H H36B -0.0159 0.1269 0.3298 0.025 Uiso calc R 1 . .
    C C37 0.1649(4) 0.1948(3) 0.3706(2) 0.0193(10) Uani d . 1 . .
    H H37A 0.2029 0.1546 0.3931 0.023 Uiso calc R 1 . .
    H H37B 0.1172 0.2154 0.4060 0.023 Uiso calc R 1 . .
    C C38 0.2178(4) 0.3504(3) 0.3206(2) 0.0174(9) Uani d . 1 . .
    C C39 0.2053(4) 0.3658(3) 0.2501(2) 0.0208(10) Uani d . 1 . .
    H H39 0.2414 0.3380 0.2171 0.025 Uiso calc R 1 . .
    C C40 0.1405(4) 0.4214(3) 0.2269(2) 0.0220(10) Uani d . 1 . .
    H H40 0.1303 0.4303 0.1782 0.026 Uiso calc R 1 . .
    C C41 0.0911(4) 0.4635(3) 0.2747(2) 0.0260(11) Uani d . 1 . .
    H H41 0.0482 0.5022 0.2593 0.031 Uiso calc R 1 . .
    C C42 0.1047(5) 0.4489(3) 0.3456(2) 0.0372(14) Uani d . 1 . .
    H H42 0.0715 0.4781 0.3788 0.045 Uiso calc R 1 . .
    C C43 0.1659(5) 0.3927(3) 0.3679(2) 0.0324(13) Uani d . 1 . .
    H H43 0.1728 0.3825 0.4164 0.039 Uiso calc R 1 . .
    C C44 0.3843(4) 0.3140(3) 0.4337(2) 0.0210(10) Uani d DU 1 . .
    C C45 0.4909(5) 0.3775(3) 0.4357(2) 0.0566(18) Uani d DU 1 . .
    H H45A 0.4607 0.4195 0.4114 0.068 Uiso calc R 1 . .
    H H45B 0.5550 0.3625 0.4069 0.068 Uiso calc R 1 . .
    C C46 0.5602(5) 0.4111(3) 0.4991(3) 0.085(3) Uani d DU 1 . .
    H H46 0.6336 0.4552 0.4994 0.102 Uiso calc R 1 . .
    C C47 0.5213(5) 0.3798(3) 0.5610(2) 0.0516(16) Uani d DU 1 . .
    H H47 0.5683 0.4022 0.6044 0.062 Uiso calc R 1 . .
    C C48 0.4156(4) 0.3168(3) 0.5608(2) 0.0359(13) Uani d DU 1 . .
    H H48 0.3890 0.2955 0.6038 0.043 Uiso calc R 1 . .
    C C49 0.3468(4) 0.2837(3) 0.4974(2) 0.0298(11) Uani d DU 1 . .
    H H49 0.2733 0.2398 0.4976 0.036 Uiso calc R 1 . .
    C C50 0.6527(4) 0.0962(3) 0.2826(2) 0.0179(9) Uani d . 1 . .
    C C51 0.6416(4) 0.0806(3) 0.2098(2) 0.0214(10) Uani d . 1 . .
    H H51 0.5998 0.1103 0.1792 0.026 Uiso calc R 1 . .
    C C52 0.6915(4) 0.0218(3) 0.1824(3) 0.0275(11) Uani d . 1 . .
    H H52 0.6850 0.0119 0.1331 0.033 Uiso calc R 1 . .
    C C53 0.7504(4) -0.0222(3) 0.2263(3) 0.0293(12) Uani d . 1 . .
    H H53 0.7842 -0.0624 0.2071 0.035 Uiso calc R 1 . .
    C C54 0.7605(4) -0.0080(3) 0.2983(3) 0.0295(12) Uani d . 1 . .
    H H54 0.8009 -0.0388 0.3285 0.035 Uiso calc R 1 . .
    C C55 0.7116(4) 0.0513(3) 0.3266(2) 0.0220(10) Uani d . 1 . .
    H H55 0.7188 0.0609 0.3761 0.026 Uiso calc R 1 . .
    C C56 0.5544(4) 0.1494(3) 0.4043(2) 0.0180(9) Uani d . 1 . .
    C C57 0.4425(4) 0.0884(3) 0.4092(2) 0.0232(10) Uani d . 1 . .
    H H57 0.3946 0.0617 0.3676 0.028 Uiso calc R 1 . .
    C C58 0.4006(4) 0.0663(3) 0.4738(2) 0.0278(11) Uani d . 1 . .
    H H58 0.3255 0.0239 0.4763 0.033 Uiso calc R 1 . .
    C C59 0.4674(5) 0.1057(3) 0.5348(2) 0.0315(12) Uani d . 1 . .
    H H59 0.4372 0.0911 0.5791 0.038 Uiso calc R 1 . .
    C C60 0.5778(5) 0.1660(3) 0.5311(2) 0.0327(12) Uani d . 1 . .
    H H60 0.6246 0.1928 0.5730 0.039 Uiso calc R 1 . .
    C C61 0.6211(4) 0.1882(3) 0.4658(2) 0.0245(10) Uani d . 1 . .
    H H61 0.6970 0.2301 0.4637 0.029 Uiso calc R 1 . .
    C C62 0.7435(4) 0.2573(3) 0.3283(2) 0.0179(9) Uani d . 1 . .
    H H62A 0.7277 0.3002 0.3579 0.022 Uiso calc R 1 . .
    H H62B 0.8141 0.2381 0.3536 0.022 Uiso calc R 1 . .
    C C63 0.7910(4) 0.2905(3) 0.2587(2) 0.0165(9) Uani d . 1 . .
    H H63A 0.8878 0.3107 0.2652 0.020 Uiso calc R 1 . .
    H H63B 0.7703 0.2470 0.2224 0.020 Uiso calc R 1 . .
    C C64 0.7316(4) 0.3561(3) 0.2311(2) 0.0183(9) Uani d . 1 . .
    H H64A 0.7893 0.3852 0.1974 0.022 Uiso calc R 1 . .
    H H64B 0.7321 0.3931 0.2710 0.022 Uiso calc R 1 . .
    C C65 0.5173(4) 0.4162(3) 0.1735(2) 0.0160(9) Uani d . 1 . .
    C C66 0.4562(4) 0.4311(3) 0.1095(2) 0.0223(10) Uani d . 1 . .
    H H66 0.4427 0.3941 0.0709 0.027 Uiso calc R 1 . .
    C C67 0.4145(4) 0.5001(3) 0.1019(2) 0.0245(11) Uani d . 1 . .
    H H67 0.3748 0.5105 0.0580 0.029 Uiso calc R 1 . .
    C C68 0.4318(5) 0.5522(3) 0.1582(3) 0.0305(12) Uani d . 1 . .
    H H68 0.4023 0.5985 0.1533 0.037 Uiso calc R 1 . .
    C C69 0.4916(5) 0.5385(3) 0.2223(2) 0.0310(12) Uani d . 1 . .
    H H69 0.5044 0.5755 0.2609 0.037 Uiso calc R 1 . .
    C C70 0.5325(4) 0.4702(3) 0.2293(2) 0.0227(10) Uani d . 1 . .
    H H70 0.5720 0.4603 0.2734 0.027 Uiso calc R 1 . .
    C C71 0.5872(4) 0.2907(3) 0.0999(2) 0.0154(9) Uani d . 1 . .
    C C72 0.6675(4) 0.3406(3) 0.0568(2) 0.0187(9) Uani d . 1 . .
    H H72 0.7113 0.3925 0.0735 0.022 Uiso calc R 1 . .
    C C73 0.6833(4) 0.3150(3) -0.0097(2) 0.0214(10) Uani d . 1 . .
    H H73 0.7363 0.3496 -0.0390 0.026 Uiso calc R 1 . .
    C C74 0.6222(4) 0.2389(3) -0.0339(2) 0.0245(11) Uani d . 1 . .
    H H74 0.6349 0.2212 -0.0794 0.029 Uiso calc R 1 . .
    C C75 0.5432(4) 0.1889(3) 0.0076(2) 0.0225(10) Uani d . 1 . .
    H H75 0.5011 0.1367 -0.0092 0.027 Uiso calc R 1 . .
    C C76 0.5250(4) 0.2150(3) 0.0746(2) 0.0180(9) Uani d . 1 . .
    H H76 0.4696 0.1807 0.1031 0.022 Uiso calc R 1 . .
loop_
    _atom_site_aniso_label
    _atom_site_aniso_U_11
    _atom_site_aniso_U_22
    _atom_site_aniso_U_33
    _atom_site_aniso_U_12
    _atom_site_aniso_U_13
    _atom_site_aniso_U_23
    Sn1 0.01322(14) 0.01595(17) 0.01312(15) 0.00299(12) 0.00177(11) 0.00034(12)
    Ag1 0.01216(15) 0.01514(18) 0.01399(16) 0.00362(13) 0.00165(12) 0.00158(13)
    Cl1 0.0229(6) 0.0264(7) 0.0336(7) 0.0011(5) -0.0020(5) 0.0000(5)
    Cl2 0.0327(6) 0.0326(7) 0.0199(6) 0.0051(5) -0.0038(5) -0.0009(5)
    P1 0.0130(5) 0.0145(6) 0.0143(5) 0.0029(4) 0.0007(4) 0.0020(5)
    P2 0.0162(5) 0.0194(6) 0.0145(5) 0.0057(5) 0.0034(4) 0.0006(5)
    P3 0.0160(5) 0.0140(6) 0.0155(6) 0.0025(5) 0.0017(4) 0.0011(5)
    P4 0.0131(5) 0.0161(6) 0.0164(6) 0.0036(5) 0.0001(4) 0.0023(5)
    F1 0.0449(16) 0.0296(17) 0.0143(13) 0.0131(14) 0.0064(12) -0.0045(12)
    F2 0.0426(16) 0.0179(16) 0.0309(15) 0.0121(13) -0.0032(12) 0.0003(12)
    F3 0.0325(16) 0.055(2) 0.0360(17) 0.0216(15) 0.0027(13) -0.0212(15)
    F4 0.0470(17) 0.0209(17) 0.0308(16) 0.0071(14) -0.0009(13) -0.0018(13)
    O1 0.0225(15) 0.0171(17) 0.0119(14) 0.0036(13) 0.0036(12) -0.0004(13)
    O2 0.0261(17) 0.026(2) 0.0215(17) -0.0005(15) 0.0089(13) 0.0020(15)
    O3 0.0196(15) 0.0210(18) 0.0205(16) 0.0057(13) 0.0043(12) -0.0019(14)
    O4 0.0175(16) 0.034(2) 0.0298(18) 0.0040(15) 0.0013(13) -0.0066(16)
    C1 0.019(2) 0.020(3) 0.013(2) 0.0068(19) 0.0038(16) 0.0006(19)
    C2 0.025(2) 0.029(3) 0.017(2) 0.003(2) 0.0011(18) 0.002(2)
    C3 0.025(2) 0.026(3) 0.031(3) -0.005(2) 0.005(2) 0.005(2)
    C4 0.037(3) 0.027(3) 0.020(2) 0.013(2) 0.012(2) 0.010(2)
    C5 0.036(3) 0.028(3) 0.019(2) 0.008(2) -0.002(2) 0.006(2)
    C6 0.028(2) 0.022(3) 0.019(2) 0.003(2) -0.0019(19) -0.003(2)
    C7 0.0094(18) 0.018(2) 0.014(2) -0.0011(17) -0.0001(15) 0.0000(18)
    C8 0.018(2) 0.018(3) 0.031(3) 0.0037(19) 0.0032(19) -0.004(2)
    C9 0.016(2) 0.019(3) 0.038(3) 0.007(2) 0.0031(19) -0.003(2)
    C10 0.014(2) 0.028(3) 0.024(2) 0.005(2) 0.0010(18) 0.000(2)
    C11 0.017(2) 0.017(3) 0.027(2) -0.0002(19) -0.0009(18) 0.003(2)
    C12 0.017(2) 0.017(2) 0.023(2) 0.0062(19) 0.0043(17) 0.004(2)
    C13 0.019(2) 0.014(2) 0.012(2) 0.0052(18) -0.0009(16) -0.0007(18)
    C14 0.020(2) 0.021(3) 0.032(3) 0.004(2) 0.0048(19) 0.009(2)
    C15 0.014(2) 0.028(3) 0.035(3) 0.004(2) -0.0036(19) 0.003(2)
    C16 0.026(2) 0.040(3) 0.022(2) 0.014(2) -0.0053(19) 0.004(2)
    C17 0.027(3) 0.044(4) 0.032(3) 0.006(2) 0.003(2) 0.021(3)
    C18 0.020(2) 0.030(3) 0.030(3) 0.000(2) 0.0010(19) 0.013(2)
    C19 0.020(2) 0.018(3) 0.015(2) 0.0077(19) 0.0034(17) 0.0015(19)
    C20 0.027(2) 0.014(2) 0.023(2) 0.006(2) 0.0040(19) 0.003(2)
    C21 0.025(2) 0.020(3) 0.014(2) 0.010(2) 0.0025(17) 0.0058(19)
    C22 0.020(2) 0.022(3) 0.027(3) 0.008(2) -0.0014(19) -0.002(2)
    C23 0.019(2) 0.013(2) 0.014(2) 0.0039(18) -0.0011(16) -0.0006(18)
    C24 0.017(2) 0.022(3) 0.021(2) 0.0057(19) 0.0027(17) 0.002(2)
    C25 0.028(2) 0.026(3) 0.027(3) 0.011(2) 0.005(2) 0.015(2)
    C26 0.024(2) 0.038(3) 0.022(2) 0.016(2) 0.0017(19) 0.004(2)
    C27 0.018(2) 0.036(3) 0.016(2) 0.012(2) -0.0037(17) -0.002(2)
    C28 0.018(2) 0.020(3) 0.018(2) 0.0033(19) 0.0011(17) 0.000(2)
    C29 0.017(2) 0.016(2) 0.013(2) 0.0013(18) 0.0039(16) 0.0049(18)
    C30 0.018(2) 0.020(3) 0.022(2) 0.0084(19) -0.0018(17) 0.001(2)
    C31 0.027(2) 0.031(3) 0.018(2) 0.010(2) -0.0003(19) 0.001(2)
    C32 0.027(2) 0.020(3) 0.027(3) 0.006(2) 0.006(2) -0.007(2)
    C33 0.025(2) 0.021(3) 0.031(3) 0.010(2) 0.004(2) 0.003(2)
    C34 0.021(2) 0.027(3) 0.019(2) 0.010(2) -0.0058(18) 0.000(2)
    C35 0.022(2) 0.014(2) 0.018(2) -0.0008(18) 0.0095(17) 0.0034(19)
    C36 0.017(2) 0.026(3) 0.018(2) 0.0040(19) 0.0037(17) 0.002(2)
    C37 0.023(2) 0.024(3) 0.012(2) 0.009(2) 0.0033(17) 0.0010(19)
    C38 0.020(2) 0.018(2) 0.016(2) 0.0072(19) 0.0037(17) 0.0048(19)
    C39 0.023(2) 0.024(3) 0.017(2) 0.008(2) 0.0058(18) 0.000(2)
    C40 0.028(2) 0.024(3) 0.013(2) 0.006(2) -0.0013(18) 0.001(2)
    C41 0.028(2) 0.018(3) 0.036(3) 0.011(2) 0.004(2) 0.008(2)
    C42 0.061(4) 0.038(4) 0.024(3) 0.033(3) 0.004(2) -0.003(2)
    C43 0.052(3) 0.037(3) 0.018(2) 0.026(3) 0.010(2) 0.007(2)
    C44 0.021(2) 0.029(3) 0.014(2) 0.008(2) 0.0034(17) -0.0028(19)
    C45 0.056(4) 0.068(5) 0.026(3) -0.022(3) 0.007(3) -0.002(3)
    C46 0.073(4) 0.108(6) 0.034(3) -0.047(4) 0.003(3) -0.011(4)
    C47 0.045(3) 0.072(5) 0.023(3) -0.007(3) -0.003(2) -0.010(3)
    C48 0.045(3) 0.040(3) 0.021(3) 0.008(3) 0.001(2) 0.008(2)
    C49 0.037(3) 0.032(3) 0.019(2) 0.008(2) -0.001(2) 0.003(2)
    C50 0.0111(19) 0.015(2) 0.027(2) 0.0020(17) 0.0006(17) 0.0003(19)
    C51 0.019(2) 0.023(3) 0.024(2) 0.004(2) 0.0077(18) 0.006(2)
    C52 0.029(3) 0.019(3) 0.032(3) -0.001(2) 0.014(2) -0.005(2)
    C53 0.019(2) 0.015(3) 0.053(3) 0.000(2) 0.011(2) -0.007(2)
    C54 0.012(2) 0.016(3) 0.059(4) 0.0017(19) -0.004(2) 0.005(2)
    C55 0.013(2) 0.025(3) 0.025(2) 0.0022(19) -0.0049(17) 0.001(2)
    C56 0.014(2) 0.021(3) 0.022(2) 0.0112(19) 0.0004(17) 0.007(2)
    C57 0.021(2) 0.024(3) 0.024(2) 0.006(2) -0.0025(18) 0.004(2)
    C58 0.026(2) 0.029(3) 0.031(3) 0.007(2) 0.011(2) 0.018(2)
    C59 0.040(3) 0.040(3) 0.018(2) 0.013(3) 0.010(2) 0.011(2)
    C60 0.040(3) 0.039(3) 0.020(3) 0.010(3) 0.004(2) 0.007(2)
    C61 0.025(2) 0.026(3) 0.020(2) 0.003(2) 0.0018(19) 0.008(2)
    C62 0.019(2) 0.016(2) 0.018(2) 0.0033(18) -0.0002(17) 0.0016(19)
    C63 0.0113(19) 0.017(2) 0.020(2) 0.0021(17) 0.0008(16) -0.0005(19)
    C64 0.020(2) 0.018(2) 0.014(2) 0.0021(19) 0.0011(17) -0.0015(19)
    C65 0.016(2) 0.016(2) 0.015(2) 0.0003(18) 0.0032(16) 0.0011(18)
    C66 0.022(2) 0.022(3) 0.020(2) 0.002(2) 0.0018(18) -0.008(2)
    C67 0.030(2) 0.020(3) 0.026(3) 0.012(2) 0.000(2) -0.001(2)
    C68 0.038(3) 0.021(3) 0.036(3) 0.012(2) 0.005(2) 0.006(2)
    C69 0.046(3) 0.026(3) 0.022(3) 0.012(3) 0.002(2) -0.004(2)
    C70 0.031(2) 0.016(3) 0.021(2) 0.006(2) 0.0006(19) 0.000(2)
    C71 0.0111(19) 0.019(2) 0.016(2) 0.0042(18) -0.0014(16) 0.0001(19)
    C72 0.018(2) 0.017(2) 0.021(2) 0.0038(19) 0.0001(17) 0.005(2)
    C73 0.021(2) 0.028(3) 0.021(2) 0.012(2) 0.0069(18) 0.008(2)
    C74 0.025(2) 0.039(3) 0.017(2) 0.022(2) 0.0037(18) 0.001(2)
    C75 0.022(2) 0.023(3) 0.024(2) 0.013(2) -0.0079(18) -0.010(2)
    C76 0.0110(19) 0.021(3) 0.022(2) 0.0046(18) 0.0010(17) 0.002(2)
loop_
    _geom_bond_atom_site_label_1
    _geom_bond_atom_site_label_2
    _geom_bond_site_symmetry_2
    _geom_bond_distance
    _geom_bond_publ_flag
    Sn1 C1 . 2.128(4) ?
    Sn1 C7 . 2.128(4) ?
    Sn1 C13 . 2.115(4) ?
    Sn1 O1 . 2.233(3) ?
    Sn1 O3 . 2.208(3) ?
    Ag1 P1 . 2.4600(10)
                      ?
    Ag1 P2 . 2.5010(10)
                      ?
    Ag1 P3 . 2.4630(10)
                      ?
    Ag1 P4 . 2.4700(10)
                      ?
    Cl1 C20 . 1.769(4) ?
    Cl2 C22 . 1.773(4) ?
    P1 C29 . 1.821(4) ?
    P1 C23 . 1.822(4) ?
    P1 C35 . 1.833(4) ?
    P2 C44 . 1.818(4) ?
    P2 C38 . 1.831(4) ?
    P2 C37 . 1.834(5) ?
    P3 C65 . 1.825(4) ?
    P3 C71 . 1.827(4) ?
    P3 C64 . 1.845(4) ?
    P4 C56 . 1.810(4) ?
    P4 C50 . 1.831(4) ?
    P4 C62 . 1.835(4) ?
    F1 C20 . 1.334(5) ?
    F2 C20 . 1.358(5) ?
    F3 C22 . 1.342(4) ?
    F4 C22 . 1.348(5) ?
    O1 C19 . 1.282(4) ?
    O2 C19 . 1.204(5) ?
    O3 C21 . 1.268(4) ?
    O4 C21 . 1.209(5) ?
    C1 C2 . 1.382(6) ?
    C1 C6 . 1.390(6) ?
    C2 C3 . 1.395(6) ?
    C2 H2 . 0.9500 ?
    C3 C4 . 1.386(6) ?
    C3 H3 . 0.9500 ?
    C4 C5 . 1.381(7) ?
    C4 H4 . 0.9500 ?
    C5 C6 . 1.371(6) ?
    C5 H5 . 0.9500 ?
    C6 H6 . 0.9500 ?
    C7 C12 . 1.380(6) ?
    C7 C8 . 1.382(5) ?
    C8 C9 . 1.391(6) ?
    C8 H8 . 0.9500 ?
    C9 C10 . 1.378(6) ?
    C9 H9 . 0.9500 ?
    C10 C11 . 1.384(6) ?
    C10 H10 . 0.9500 ?
    C11 C12 . 1.390(5) ?
    C11 H11 . 0.9500 ?
    C12 H12 . 0.9500 ?
    C13 C14 . 1.384(6) ?
    C13 C18 . 1.398(6) ?
    C14 C15 . 1.382(6) ?
    C14 H14 . 0.9500 ?
    C15 C16 . 1.375(7) ?
    C15 H15 . 0.9500 ?
    C16 C17 . 1.376(6) ?
    C16 H16 . 0.9500 ?
    C17 C18 . 1.393(6) ?
    C17 H17 . 0.9500 ?
    C18 H18 . 0.9500 ?
    C19 C20 . 1.543(6) ?
    C21 C22 . 1.544(6) ?
    C23 C24 . 1.392(6) ?
    C23 C28 . 1.394(5) ?
    C24 C25 . 1.378(5) ?
    C24 H24 . 0.9500 ?
    C25 C26 . 1.385(6) ?
    C25 H25 . 0.9500 ?
    C26 C27 . 1.385(6) ?
    C26 H26 . 0.9500 ?
    C27 C28 . 1.390(5) ?
    C27 H27 . 0.9500 ?
    C28 H28 . 0.9500 ?
    C29 C30 . 1.394(6) ?
    C29 C34 . 1.396(5) ?
    C30 C31 . 1.389(6) ?
    C30 H30 . 0.9500 ?
    C31 C32 . 1.371(6) ?
    C31 H31 . 0.9500 ?
    C32 C33 . 1.393(6) ?
    C32 H32 . 0.9500 ?
    C33 C34 . 1.384(6) ?
    C33 H33 . 0.9500 ?
    C34 H34 . 0.9500 ?
    C35 C36 . 1.543(6) ?
    C35 H35 . 0.9500 ?
    C36 C37 . 1.524(6) ?
    C36 H36A . 0.9900 ?
    C36 H36B . 0.9900 ?
    C37 H37A . 0.9900 ?
    C37 H37B . 0.9900 ?
    C38 C39 . 1.385(5) ?
    C38 C43 . 1.390(6) ?
    C39 C40 . 1.392(6) ?
    C39 H39 . 0.9500 ?
    C40 C41 . 1.379(6) ?
    C40 H40 . 0.9500 ?
    C41 C42 . 1.390(6) ?
    C41 H41 . 0.9500 ?
    C42 C43 . 1.373(6) ?
    C42 H42 . 0.9500 ?
    C43 H43 . 0.9500 ?
    C44 C45 . 1.373(6) ?
    C44 C49 . 1.394(6) ?
    C45 C46 . 1.396(6) ?
    C45 H45A . 0.9900 ?
    C45 H45B . 0.9900 ?
    C46 C47 . 1.373(6) ?
    C46 H46 . 0.9500 ?
    C47 C48 . 1.363(6) ?
    C47 H47 . 0.9500 ?
    C48 C49 . 1.391(5) ?
    C48 H48 . 0.9500 ?
    C49 H49 . 0.9500 ?
    C50 C55 . 1.386(5) ?
    C50 C51 . 1.403(6) ?
    C51 C52 . 1.386(6) ?
    C51 H51 . 0.9500 ?
    C52 C53 . 1.371(6) ?
    C52 H52 . 0.9500 ?
    C53 C54 . 1.385(7) ?
    C53 H53 . 0.9500 ?
    C54 C55 . 1.396(6) ?
    C54 H54 . 0.9500 ?
    C55 H55 . 0.9500 ?
    C56 C61 . 1.386(6) ?
    C56 C57 . 1.396(6) ?
    C57 C58 . 1.381(6) ?
    C57 H57 . 0.9500 ?
    C58 C59 . 1.382(7) ?
    C58 H58 . 0.9500 ?
    C59 C60 . 1.376(7) ?
    C59 H59 . 0.9500 ?
    C60 C61 . 1.399(6) ?
    C60 H60 . 0.9500 ?
    C61 H61 . 0.9500 ?
    C62 C63 . 1.542(5) ?
    C62 H62A . 0.9900 ?
    C62 H62B . 0.9900 ?
    C63 C64 . 1.535(5) ?
    C63 H63A . 0.9900 ?
    C63 H63B . 0.9900 ?
    C64 H64A . 0.9900 ?
    C64 H64B . 0.9900 ?
    C65 C70 . 1.383(6) ?
    C65 C66 . 1.396(6) ?
    C66 C67 . 1.402(6) ?
    C66 H66 . 0.9500 ?
    C67 C68 . 1.368(6) ?
    C67 H67 . 0.9500 ?
    C68 C69 . 1.386(6) ?
    C68 H68 . 0.9500 ?
    C69 C70 . 1.385(6) ?
    C69 H69 . 0.9500 ?
    C70 H70 . 0.9500 ?
    C71 C76 . 1.385(6) ?
    C71 C72 . 1.400(6) ?
    C72 C73 . 1.375(6) ?
    C72 H72 . 0.9500 ?
    C73 C74 . 1.384(7) ?
    C73 H73 . 0.9500 ?
    C74 C75 . 1.375(7) ?
    C74 H74 . 0.9500 ?
    C75 C76 . 1.396(5) ?
    C75 H75 . 0.9500 ?
    C76 H76 . 0.9500 ?
loop_
    _geom_angle_atom_site_label_1
    _geom_angle_atom_site_label_2
    _geom_angle_atom_site_label_3
    _geom_angle_site_symmetry_1
    _geom_angle_site_symmetry_3
    _geom_angle
    _geom_angle_publ_flag
    C1 Sn1 C7 . . 115.2(2) ?
    C1 Sn1 C13 . . 127.2(2) ?
    C1 Sn1 O1 . . 84.90(10)
                          ?
    C1 Sn1 O3 . . 90.80(10)
                          ?
    C7 Sn1 C13 . . 117.6(2) ?
    C7 Sn1 O1 . . 95.80(10)
                          ?
    C7 Sn1 O3 . . 86.90(10)
                          ?
    C13 Sn1 O3 . . 93.20(10)
                           ?
    C13 Sn1 O1 . . 88.70(10)
                           ?
    O1 Sn1 O3 . . 175.60(10)
                           ?
    P1 Ag1 P2 . . 93.58(4) ?
    P1 Ag1 P3 . . 119.54(4) ?
    P1 Ag1 P4 . . 122.91(4) ?
    P2 Ag1 P3 . . 118.95(4) ?
    P2 Ag1 P4 . . 106.23(4) ?
    P3 Ag1 P4 . . 96.64(4) ?
    C29 P1 C23 . . 102.35(18) ?
    C29 P1 C35 . . 104.7(2) ?
    C23 P1 C35 . . 104.52(18) ?
    C29 P1 Ag1 . . 119.20(13) ?
    C23 P1 Ag1 . . 115.03(15) ?
    C35 P1 Ag1 . . 109.63(14) ?
    C44 P2 C38 . . 103.21(19) ?
    C44 P2 C37 . . 103.13(19) ?
    C38 P2 C37 . . 103.20(19) ?
    C44 P2 Ag1 . . 121.75(12) ?
    C38 P2 Ag1 . . 114.10(13) ?
    C37 P2 Ag1 . . 109.46(14) ?
    C65 P3 C71 . . 103.91(18) ?
    C65 P3 C64 . . 103.5(2) ?
    C71 P3 C64 . . 103.10(18) ?
    C65 P3 Ag1 . . 116.75(13) ?
    C71 P3 Ag1 . . 115.99(15) ?
    C64 P3 Ag1 . . 112.00(14) ?
    C56 P4 C50 . . 103.42(19) ?
    C56 P4 C62 . . 106.1(2) ?
    C50 P4 C62 . . 102.09(19) ?
    C56 P4 Ag1 . . 111.49(12) ?
    C50 P4 Ag1 . . 124.14(14) ?
    C62 P4 Ag1 . . 108.08(13) ?
    C19 O1 Sn1 . . 119.0(3) ?
    C21 O3 Sn1 . . 119.3(3) ?
    C2 C1 C6 . . 118.3(4) ?
    C2 C1 Sn1 . . 122.7(3) ?
    C6 C1 Sn1 . . 118.9(3) ?
    C1 C2 C3 . . 120.9(4) ?
    C1 C2 H2 . . 119.6 ?
    C3 C2 H2 . . 119.6 ?
    C4 C3 C2 . . 119.8(5) ?
    C4 C3 H3 . . 120.1 ?
    C2 C3 H3 . . 120.1 ?
    C5 C4 C3 . . 119.3(4) ?
    C5 C4 H4 . . 120.4 ?
    C3 C4 H4 . . 120.4 ?
    C6 C5 C4 . . 120.6(4) ?
    C6 C5 H5 . . 119.7 ?
    C4 C5 H5 . . 119.7 ?
    C5 C6 C1 . . 121.1(5) ?
    C5 C6 H6 . . 119.5 ?
    C1 C6 H6 . . 119.5 ?
    C12 C7 C8 . . 118.5(4) ?
    C12 C7 Sn1 . . 120.7(3) ?
    C8 C7 Sn1 . . 120.8(3) ?
    C7 C8 C9 . . 120.3(4) ?
    C7 C8 H8 . . 119.8 ?
    C9 C8 H8 . . 119.8 ?
    C10 C9 C8 . . 120.7(4) ?
    C10 C9 H9 . . 119.7 ?
    C8 C9 H9 . . 119.7 ?
    C9 C10 C11 . . 119.4(4) ?
    C9 C10 H10 . . 120.3 ?
    C11 C10 H10 . . 120.3 ?
    C10 C11 C12 . . 119.3(4) ?
    C10 C11 H11 . . 120.3 ?
    C12 C11 H11 . . 120.3 ?
    C7 C12 C11 . . 121.6(4) ?
    C7 C12 H12 . . 119.2 ?
    C11 C12 H12 . . 119.2 ?
    C14 C13 C18 . . 117.4(4) ?
    C14 C13 Sn1 . . 123.6(3) ?
    C18 C13 Sn1 . . 118.9(3) ?
    C15 C14 C13 . . 122.1(4) ?
    C15 C14 H14 . . 118.9 ?
    C13 C14 H14 . . 118.9 ?
    C16 C15 C14 . . 119.6(4) ?
    C16 C15 H15 . . 120.2 ?
    C14 C15 H15 . . 120.2 ?
    C15 C16 C17 . . 120.1(4) ?
    C15 C16 H16 . . 120.0 ?
    C17 C16 H16 . . 120.0 ?
    C16 C17 C18 . . 120.1(4) ?
    C16 C17 H17 . . 120.0 ?
    C18 C17 H17 . . 120.0 ?
    C17 C18 C13 . . 120.7(4) ?
    C17 C18 H18 . . 119.6 ?
    C13 C18 H18 . . 119.6 ?
    O2 C19 O1 . . 129.8(4) ?
    O2 C19 C20 . . 118.3(4) ?
    O1 C19 C20 . . 111.9(4) ?
    F1 C20 F2 . . 106.7(3) ?
    F1 C20 C19 . . 111.8(4) ?
    F2 C20 C19 . . 111.0(3) ?
    F1 C20 Cl1 . . 108.0(3) ?
    F2 C20 Cl1 . . 108.2(3) ?
    C19 C20 Cl1 . . 111.0(3) ?
    O4 C21 O3 . . 130.4(4) ?
    O4 C21 C22 . . 118.8(4) ?
    O3 C21 C22 . . 110.9(4) ?
    F3 C22 F4 . . 107.1(4) ?
    F3 C22 C21 . . 111.6(4) ?
    F4 C22 C21 . . 111.4(3) ?
    F3 C22 Cl2 . . 107.4(3) ?
    F4 C22 Cl2 . . 108.2(3) ?
    C21 C22 Cl2 . . 110.9(3) ?
    C24 C23 C28 . . 119.4(4) ?
    C24 C23 P1 . . 117.1(3) ?
    C28 C23 P1 . . 123.4(3) ?
    C25 C24 C23 . . 120.7(4) ?
    C25 C24 H24 . . 119.6 ?
    C23 C24 H24 . . 119.6 ?
    C24 C25 C26 . . 119.8(4) ?
    C24 C25 H25 . . 120.1 ?
    C26 C25 H25 . . 120.1 ?
    C27 C26 C25 . . 120.1(4) ?
    C27 C26 H26 . . 119.9 ?
    C25 C26 H26 . . 119.9 ?
    C26 C27 C28 . . 120.3(4) ?
    C26 C27 H27 . . 119.9 ?
    C28 C27 H27 . . 119.9 ?
    C27 C28 C23 . . 119.6(4) ?
    C27 C28 H28 . . 120.2 ?
    C23 C28 H28 . . 120.2 ?
    C30 C29 C34 . . 118.0(4) ?
    C30 C29 P1 . . 122.8(3) ?
    C34 C29 P1 . . 119.1(3) ?
    C31 C30 C29 . . 120.7(4) ?
    C31 C30 H30 . . 119.7 ?
    C29 C30 H30 . . 119.7 ?
    C32 C31 C30 . . 120.6(4) ?
    C32 C31 H31 . . 119.7 ?
    C30 C31 H31 . . 119.7 ?
    C31 C32 C33 . . 119.7(4) ?
    C31 C32 H32 . . 120.1 ?
    C33 C32 H32 . . 120.1 ?
    C34 C33 C32 . . 119.7(4) ?
    C34 C33 H33 . . 120.2 ?
    C32 C33 H33 . . 120.2 ?
    C33 C34 C29 . . 121.3(4) ?
    C33 C34 H34 . . 119.4 ?
    C29 C34 H34 . . 119.4 ?
    C36 C35 P1 . . 114.9(3) ?
    C36 C35 H35 . . 122.5 ?
    P1 C35 H35 . . 122.5 ?
    C37 C36 C35 . . 117.3(3) ?
    C37 C36 H36A . . 108.0 ?
    C35 C36 H36A . . 108.0 ?
    C37 C36 H36B . . 108.0 ?
    C35 C36 H36B . . 108.0 ?
    H36A C36 H36B . . 107.2 ?
    C36 C37 P2 . . 116.3(3) ?
    C36 C37 H37A . . 108.2 ?
    P2 C37 H37A . . 108.2 ?
    C36 C37 H37B . . 108.2 ?
    P2 C37 H37B . . 108.2 ?
    H37A C37 H37B . . 107.4 ?
    C39 C38 C43 . . 118.5(4) ?
    C39 C38 P2 . . 119.3(3) ?
    C43 C38 P2 . . 122.2(3) ?
    C38 C39 C40 . . 120.9(4) ?
    C38 C39 H39 . . 119.6 ?
    C40 C39 H39 . . 119.6 ?
    C41 C40 C39 . . 119.9(4) ?
    C41 C40 H40 . . 120.1 ?
    C39 C40 H40 . . 120.1 ?
    C40 C41 C42 . . 119.5(4) ?
    C40 C41 H41 . . 120.3 ?
    C42 C41 H41 . . 120.3 ?
    C43 C42 C41 . . 120.4(4) ?
    C43 C42 H42 . . 119.8 ?
    C41 C42 H42 . . 119.8 ?
    C42 C43 C38 . . 120.9(4) ?
    C42 C43 H43 . . 119.6 ?
    C38 C43 H43 . . 119.6 ?
    C45 C44 C49 . . 117.7(4) ?
    C45 C44 P2 . . 118.1(3) ?
    C49 C44 P2 . . 124.3(3) ?
    C44 C45 C46 . . 121.6(4) ?
    C44 C45 H45A . . 106.9 ?
    C46 C45 H45A . . 106.9 ?
    C44 C45 H45B . . 106.9 ?
    C46 C45 H45B . . 106.9 ?
    H45A C45 H45B . . 106.7 ?
    C47 C46 C45 . . 119.3(5) ?
    C47 C46 H46 . . 120.3 ?
    C45 C46 H46 . . 120.3 ?
    C48 C47 C46 . . 120.4(5) ?
    C48 C47 H47 . . 119.8 ?
    C46 C47 H47 . . 119.8 ?
    C47 C48 C49 . . 119.9(4) ?
    C47 C48 H48 . . 120.0 ?
    C49 C48 H48 . . 120.0 ?
    C48 C49 C44 . . 121.0(4) ?
    C48 C49 H49 . . 119.5 ?
    C44 C49 H49 . . 119.5 ?
    C55 C50 C51 . . 119.2(4) ?
    C55 C50 P4 . . 121.8(3) ?
    C51 C50 P4 . . 119.0(3) ?
    C52 C51 C50 . . 120.1(4) ?
    C52 C51 H51 . . 120.0 ?
    C50 C51 H51 . . 120.0 ?
    C53 C52 C51 . . 120.4(4) ?
    C53 C52 H52 . . 119.8 ?
    C51 C52 H52 . . 119.8 ?
    C52 C53 C54 . . 120.1(4) ?
    C52 C53 H53 . . 119.9 ?
    C54 C53 H53 . . 119.9 ?
    C53 C54 C55 . . 120.2(4) ?
    C53 C54 H54 . . 119.9 ?
    C55 C54 H54 . . 119.9 ?
    C50 C55 C54 . . 120.0(4) ?
    C50 C55 H55 . . 120.0 ?
    C54 C55 H55 . . 120.0 ?
    C61 C56 C57 . . 118.3(4) ?
    C61 C56 P4 . . 124.7(4) ?
    C57 C56 P4 . . 116.7(3) ?
    C58 C57 C56 . . 120.9(4) ?
    C58 C57 H57 . . 119.6 ?
    C56 C57 H57 . . 119.6 ?
    C57 C58 C59 . . 120.4(5) ?
    C57 C58 H58 . . 119.8 ?
    C59 C58 H58 . . 119.8 ?
    C60 C59 C58 . . 119.6(4) ?
    C60 C59 H59 . . 120.2 ?
    C58 C59 H59 . . 120.2 ?
    C59 C60 C61 . . 120.1(5) ?
    C59 C60 H60 . . 119.9 ?
    C61 C60 H60 . . 119.9 ?
    C56 C61 C60 . . 120.6(5) ?
    C56 C61 H61 . . 119.7 ?
    C60 C61 H61 . . 119.7 ?
    C63 C62 P4 . . 113.8(3) ?
    C63 C62 H62A . . 108.8 ?
    P4 C62 H62A . . 108.8 ?
    C63 C62 H62B . . 108.8 ?
    P4 C62 H62B . . 108.8 ?
    H62A C62 H62B . . 107.7 ?
    C64 C63 C62 . . 115.4(3) ?
    C64 C63 H63A . . 108.4 ?
    C62 C63 H63A . . 108.4 ?
    C64 C63 H63B . . 108.4 ?
    C62 C63 H63B . . 108.4 ?
    H63A C63 H63B . . 107.5 ?
    C63 C64 P3 . . 115.7(3) ?
    C63 C64 H64A . . 108.4 ?
    P3 C64 H64A . . 108.4 ?
    C63 C64 H64B . . 108.4 ?
    P3 C64 H64B . . 108.4 ?
    H64A C64 H64B . . 107.4 ?
    C70 C65 C66 . . 118.3(4) ?
    C70 C65 P3 . . 119.4(3) ?
    C66 C65 P3 . . 122.1(3) ?
    C65 C66 C67 . . 120.6(4) ?
    C65 C66 H66 . . 119.7 ?
    C67 C66 H66 . . 119.7 ?
    C68 C67 C66 . . 119.3(4) ?
    C68 C67 H67 . . 120.3 ?
    C66 C67 H67 . . 120.3 ?
    C67 C68 C69 . . 121.1(4) ?
    C67 C68 H68 . . 119.5 ?
    C69 C68 H68 . . 119.5 ?
    C70 C69 C68 . . 119.1(5) ?
    C70 C69 H69 . . 120.5 ?
    C68 C69 H69 . . 120.5 ?
    C65 C70 C69 . . 121.6(4) ?
    C65 C70 H70 . . 119.2 ?
    C69 C70 H70 . . 119.2 ?
    C76 C71 C72 . . 118.9(4) ?
    C76 C71 P3 . . 120.1(3) ?
    C72 C71 P3 . . 121.0(4) ?
    C73 C72 C71 . . 120.5(4) ?
    C73 C72 H72 . . 119.8 ?
    C71 C72 H72 . . 119.8 ?
    C72 C73 C74 . . 120.1(4) ?
    C72 C73 H73 . . 119.9 ?
    C74 C73 H73 . . 119.9 ?
    C75 C74 C73 . . 120.4(4) ?
    C75 C74 H74 . . 119.8 ?
    C73 C74 H74 . . 119.8 ?
    C74 C75 C76 . . 119.7(5) ?
    C74 C75 H75 . . 120.2 ?
    C76 C75 H75 . . 120.2 ?
    C71 C76 C75 . . 120.5(4) ?
    C71 C76 H76 . . 119.8 ?
    C75 C76 H76 . . 119.8 ?
loop_
    _geom_torsion_atom_site_label_1
    _geom_torsion_atom_site_label_2
    _geom_torsion_atom_site_label_3
    _geom_torsion_atom_site_label_4
    _geom_torsion_site_symmetry_1
    _geom_torsion_site_symmetry_2
    _geom_torsion_site_symmetry_3
    _geom_torsion_site_symmetry_4
    _geom_torsion
    _geom_torsion_publ_flag
    P3 Ag1 P1 C29 . . . . 75.36(15) ?
    P4 Ag1 P1 C29 . . . . -46.32(16) ?
    P2 Ag1 P1 C29 . . . . -158.28(15) ?
    P3 Ag1 P1 C23 . . . . -46.74(14) ?
    P4 Ag1 P1 C23 . . . . -168.42(14) ?
    P2 Ag1 P1 C23 . . . . 79.62(14) ?
    P3 Ag1 P1 C35 . . . . -164.15(14) ?
    P4 Ag1 P1 C35 . . . . 74.18(15) ?
    P2 Ag1 P1 C35 . . . . -37.79(15) ?
    P1 Ag1 P2 C44 . . . . 156.14(18) ?
    P3 Ag1 P2 C44 . . . . -77.05(18) ?
    P4 Ag1 P2 C44 . . . . 30.32(18) ?
    P1 Ag1 P2 C38 . . . . -79.03(17) ?
    P3 Ag1 P2 C38 . . . . 47.78(17) ?
    P4 Ag1 P2 C38 . . . . 155.16(16) ?
    P1 Ag1 P2 C37 . . . . 36.01(14) ?
    P3 Ag1 P2 C37 . . . . 162.82(14) ?
    P4 Ag1 P2 C37 . . . . -89.80(14) ?
    P1 Ag1 P3 C65 . . . . 81.93(16) ?
    P4 Ag1 P3 C65 . . . . -144.06(16) ?
    P2 Ag1 P3 C65 . . . . -31.36(16) ?
    P1 Ag1 P3 C71 . . . . -41.11(14) ?
    P4 Ag1 P3 C71 . . . . 92.90(14) ?
    P2 Ag1 P3 C71 . . . . -154.41(13) ?
    P1 Ag1 P3 C64 . . . . -159.07(15) ?
    P4 Ag1 P3 C64 . . . . -25.07(15) ?
    P2 Ag1 P3 C64 . . . . 87.63(15) ?
    P1 Ag1 P4 C56 . . . . -81.76(17) ?
    P3 Ag1 P4 C56 . . . . 146.44(17) ?
    P2 Ag1 P4 C56 . . . . 23.66(17) ?
    P1 Ag1 P4 C50 . . . . 42.89(17) ?
    P3 Ag1 P4 C50 . . . . -88.92(17) ?
    P2 Ag1 P4 C50 . . . . 148.30(17) ?
    P1 Ag1 P4 C62 . . . . 162.07(14) ?
    P3 Ag1 P4 C62 . . . . 30.26(14) ?
    P2 Ag1 P4 C62 . . . . -92.52(14) ?
    C13 Sn1 O1 C19 . . . . 50.2(3) ?
    C7 Sn1 O1 C19 . . . . -67.4(3) ?
    C1 Sn1 O1 C19 . . . . 177.8(3) ?
    C13 Sn1 O3 C21 . . . . 67.1(3) ?
    C7 Sn1 O3 C21 . . . . -175.4(3) ?
    C1 Sn1 O3 C21 . . . . -60.2(3) ?
    C13 Sn1 C1 C2 . . . . 42.7(4) ?
    C7 Sn1 C1 C2 . . . . -135.7(3) ?
    O3 Sn1 C1 C2 . . . . 137.3(3) ?
    O1 Sn1 C1 C2 . . . . -41.7(3) ?
    C13 Sn1 C1 C6 . . . . -139.8(3) ?
    C7 Sn1 C1 C6 . . . . 41.9(4) ?
    O3 Sn1 C1 C6 . . . . -45.1(3) ?
    O1 Sn1 C1 C6 . . . . 135.8(3) ?
    C6 C1 C2 C3 . . . . 0.7(6) ?
    Sn1 C1 C2 C3 . . . . 178.2(3) ?
    C1 C2 C3 C4 . . . . -1.2(7) ?
    C2 C3 C4 C5 . . . . 0.4(7) ?
    C3 C4 C5 C6 . . . . 0.8(7) ?
    C4 C5 C6 C1 . . . . -1.4(7) ?
    C2 C1 C6 C5 . . . . 0.6(6) ?
    Sn1 C1 C6 C5 . . . . -177.0(3) ?
    C13 Sn1 C7 C12 . . . . 61.2(4) ?
    C1 Sn1 C7 C12 . . . . -120.2(3) ?
    O3 Sn1 C7 C12 . . . . -30.8(3) ?
    O1 Sn1 C7 C12 . . . . 152.7(3) ?
    C13 Sn1 C7 C8 . . . . -119.6(3) ?
    C1 Sn1 C7 C8 . . . . 58.9(4) ?
    O3 Sn1 C7 C8 . . . . 148.3(3) ?
    O1 Sn1 C7 C8 . . . . -28.2(3) ?
    C12 C7 C8 C9 . . . . 1.6(6) ?
    Sn1 C7 C8 C9 . . . . -177.5(3) ?
    C7 C8 C9 C10 . . . . -3.3(7) ?
    C8 C9 C10 C11 . . . . 1.8(7) ?
    C9 C10 C11 C12 . . . . 1.2(7) ?
    C8 C7 C12 C11 . . . . 1.5(6) ?
    Sn1 C7 C12 C11 . . . . -179.4(3) ?
    C10 C11 C12 C7 . . . . -2.9(6) ?
    C7 Sn1 C13 C14 . . . . 168.2(3) ?
    C1 Sn1 C13 C14 . . . . -10.1(4) ?
    O3 Sn1 C13 C14 . . . . -103.6(4) ?
    O1 Sn1 C13 C14 . . . . 72.4(4) ?
    C7 Sn1 C13 C18 . . . . -8.4(4) ?
    C1 Sn1 C13 C18 . . . . 173.3(3) ?
    O3 Sn1 C13 C18 . . . . 79.9(4) ?
    O1 Sn1 C13 C18 . . . . -104.2(4) ?
    C18 C13 C14 C15 . . . . 0.6(7) ?
    Sn1 C13 C14 C15 . . . . -176.0(3) ?
    C13 C14 C15 C16 . . . . 0.7(7) ?
    C14 C15 C16 C17 . . . . -1.7(8) ?
    C15 C16 C17 C18 . . . . 1.3(8) ?
    C16 C17 C18 C13 . . . . 0.1(8) ?
    C14 C13 C18 C17 . . . . -1.0(7) ?
    Sn1 C13 C18 C17 . . . . 175.8(4) ?
    Sn1 O1 C19 O2 . . . . 29.7(6) ?
    Sn1 O1 C19 C20 . . . . -149.2(2) ?
    O2 C19 C20 F1 . . . . 6.8(5) ?
    O1 C19 C20 F1 . . . . -174.1(3) ?
    O2 C19 C20 F2 . . . . 125.8(4) ?
    O1 C19 C20 F2 . . . . -55.1(4) ?
    O2 C19 C20 Cl1 . . . . -113.8(4) ?
    O1 C19 C20 Cl1 . . . . 65.3(4) ?
    Sn1 O3 C21 O4 . . . . -9.4(6) ?
    Sn1 O3 C21 C22 . . . . 171.0(2) ?
    O4 C21 C22 F3 . . . . -4.1(6) ?
    O3 C21 C22 F3 . . . . 175.5(3) ?
    O4 C21 C22 F4 . . . . -123.8(4) ?
    O3 C21 C22 F4 . . . . 55.8(4) ?
    O4 C21 C22 Cl2 . . . . 115.6(4) ?
    O3 C21 C22 Cl2 . . . . -64.8(4) ?
    C29 P1 C23 C24 . . . . -85.8(4) ?
    C35 P1 C23 C24 . . . . 165.2(3) ?
    Ag1 P1 C23 C24 . . . . 45.0(4) ?
    C29 P1 C23 C28 . . . . 91.3(4) ?
    C35 P1 C23 C28 . . . . -17.7(4) ?
    Ag1 P1 C23 C28 . . . . -137.9(3) ?
    C28 C23 C24 C25 . . . . -0.5(7) ?
    P1 C23 C24 C25 . . . . 176.7(3) ?
    C23 C24 C25 C26 . . . . 0.9(7) ?
    C24 C25 C26 C27 . . . . 0.0(7) ?
    C25 C26 C27 C28 . . . . -1.3(7) ?
    C26 C27 C28 C23 . . . . 1.7(7) ?
    C24 C23 C28 C27 . . . . -0.8(6) ?
    P1 C23 C28 C27 . . . . -177.8(3) ?
    C23 P1 C29 C30 . . . . 1.2(4) ?
    C35 P1 C29 C30 . . . . 110.0(4) ?
    Ag1 P1 C29 C30 . . . . -127.0(3) ?
    C23 P1 C29 C34 . . . . 176.8(3) ?
    C35 P1 C29 C34 . . . . -74.3(4) ?
    Ag1 P1 C29 C34 . . . . 48.6(4) ?
    C34 C29 C30 C31 . . . . -0.3(6) ?
    P1 C29 C30 C31 . . . . 175.4(3) ?
    C29 C30 C31 C32 . . . . 1.8(7) ?
    C30 C31 C32 C33 . . . . -2.2(7) ?
    C31 C32 C33 C34 . . . . 1.1(7) ?
    C32 C33 C34 C29 . . . . 0.4(7) ?
    C30 C29 C34 C33 . . . . -0.8(6) ?
    P1 C29 C34 C33 . . . . -176.7(4) ?
    C29 P1 C35 C36 . . . . -172.0(3) ?
    C23 P1 C35 C36 . . . . -64.8(3) ?
    Ag1 P1 C35 C36 . . . . 59.0(3) ?
    P1 C35 C36 C37 . . . . -78.9(4) ?
    C35 C36 C37 P2 . . . . 77.1(4) ?
    C44 P2 C37 C36 . . . . 173.6(3) ?
    C38 P2 C37 C36 . . . . 66.4(3) ?
    Ag1 P2 C37 C36 . . . . -55.4(3) ?
    C44 P2 C38 C39 . . . . 145.2(4) ?
    C37 P2 C38 C39 . . . . -107.6(4) ?
    Ag1 P2 C38 C39 . . . . 11.0(4) ?
    C44 P2 C38 C43 . . . . -35.2(5) ?
    C37 P2 C38 C43 . . . . 71.9(4) ?
    Ag1 P2 C38 C43 . . . . -169.4(4) ?
    C43 C38 C39 C40 . . . . -1.0(7) ?
    P2 C38 C39 C40 . . . . 178.6(4) ?
    C38 C39 C40 C41 . . . . 1.9(7) ?
    C39 C40 C41 C42 . . . . -1.1(7) ?
    C40 C41 C42 C43 . . . . -0.5(8) ?
    C41 C42 C43 C38 . . . . 1.4(9) ?
    C39 C38 C43 C42 . . . . -0.7(8) ?
    P2 C38 C43 C42 . . . . 179.8(4) ?
    C38 P2 C44 C45 . . . . -71.1(3) ?
    C37 P2 C44 C45 . . . . -178.3(3) ?
    Ag1 P2 C44 C45 . . . . 58.6(3) ?
    C38 P2 C44 C49 . . . . 108.5(3) ?
    C37 P2 C44 C49 . . . . 1.3(3) ?
    Ag1 P2 C44 C49 . . . . -121.9(3) ?
    C49 C44 C45 C46 . . . . 0.1(2) ?
    P2 C44 C45 C46 . . . . 179.7(3) ?
    C44 C45 C46 C47 . . . . 0.2(3) ?
    C45 C46 C47 C48 . . . . -0.3(5) ?
    C46 C47 C48 C49 . . . . 0.2(6) ?
    C47 C48 C49 C44 . . . . 0.0(6) ?
    C45 C44 C49 C48 . . . . -0.2(4) ?
    P2 C44 C49 C48 . . . . -179.7(3) ?
    C56 P4 C50 C55 . . . . -27.5(4) ?
    C62 P4 C50 C55 . . . . 82.5(4) ?
    Ag1 P4 C50 C55 . . . . -155.6(3) ?
    C56 P4 C50 C51 . . . . 154.2(3) ?
    C62 P4 C50 C51 . . . . -95.8(4) ?
    Ag1 P4 C50 C51 . . . . 26.1(4) ?
    C55 C50 C51 C52 . . . . -1.3(6) ?
    P4 C50 C51 C52 . . . . 177.1(3) ?
    C50 C51 C52 C53 . . . . 0.9(7) ?
    C51 C52 C53 C54 . . . . -0.1(7) ?
    C52 C53 C54 C55 . . . . -0.4(7) ?
    C51 C50 C55 C54 . . . . 0.8(6) ?
    P4 C50 C55 C54 . . . . -177.5(3) ?
    C53 C54 C55 C50 . . . . 0.0(7) ?
    C50 P4 C56 C61 . . . . 112.9(4) ?
    C62 P4 C56 C61 . . . . 5.9(4) ?
    Ag1 P4 C56 C61 . . . . -111.5(3) ?
    C50 P4 C56 C57 . . . . -72.6(3) ?
    C62 P4 C56 C57 . . . . -179.7(3) ?
    Ag1 P4 C56 C57 . . . . 62.9(3) ?
    C61 C56 C57 C58 . . . . -1.1(6) ?
    P4 C56 C57 C58 . . . . -175.9(3) ?
    C56 C57 C58 C59 . . . . 1.5(7) ?
    C57 C58 C59 C60 . . . . -1.4(7) ?
    C58 C59 C60 C61 . . . . 0.8(7) ?
    C57 C56 C61 C60 . . . . 0.5(6) ?
    P4 C56 C61 C60 . . . . 174.9(3) ?
    C59 C60 C61 C56 . . . . -0.4(7) ?
    C56 P4 C62 C63 . . . . -178.9(3) ?
    C50 P4 C62 C63 . . . . 73.1(3) ?
    Ag1 P4 C62 C63 . . . . -59.2(3) ?
    P4 C62 C63 C64 . . . . 87.4(4) ?
    C62 C63 C64 P3 . . . . -77.9(4) ?
    C65 P3 C64 C63 . . . . 172.3(3) ?
    C71 P3 C64 C63 . . . . -79.7(3) ?
    Ag1 P3 C64 C63 . . . . 45.7(3) ?
    C71 P3 C65 C70 . . . . -159.1(3) ?
    C64 P3 C65 C70 . . . . -51.7(4) ?
    Ag1 P3 C65 C70 . . . . 71.8(4) ?
    C71 P3 C65 C66 . . . . 26.9(4) ?
    C64 P3 C65 C66 . . . . 134.3(3) ?
    Ag1 P3 C65 C66 . . . . -102.2(3) ?
    C70 C65 C66 C67 . . . . 1.6(6) ?
    P3 C65 C66 C67 . . . . 175.7(3) ?
    C65 C66 C67 C68 . . . . -1.4(7) ?
    C66 C67 C68 C69 . . . . 1.1(7) ?
    C67 C68 C69 C70 . . . . -1.0(7) ?
    C66 C65 C70 C69 . . . . -1.5(7) ?
    P3 C65 C70 C69 . . . . -175.8(4) ?
    C68 C69 C70 C65 . . . . 1.2(7) ?
    C65 P3 C71 C76 . . . . -129.0(3) ?
    C64 P3 C71 C76 . . . . 123.3(3) ?
    Ag1 P3 C71 C76 . . . . 0.6(3) ?
    C65 P3 C71 C72 . . . . 50.4(3) ?
    C64 P3 C71 C72 . . . . -57.3(4) ?
    Ag1 P3 C71 C72 . . . . 180.0(3) ?
    C76 C71 C72 C73 . . . . 0.5(6) ?
    P3 C71 C72 C73 . . . . -178.9(3) ?
    C71 C72 C73 C74 . . . . -1.5(6) ?
    C72 C73 C74 C75 . . . . 1.3(6) ?
    C73 C74 C75 C76 . . . . -0.2(6) ?
    C72 C71 C76 C75 . . . . 0.6(6) ?
    P3 C71 C76 C75 . . . . 180.0(3) ?
    C74 C75 C76 C71 . . . . -0.8(6) ?
