# Supplementary material for: Bis[1,3-bis­(diphenyl­phosphino)propane-κ2 P:P′]silver(I) bis­(chloro­difluoro­acetato-κO)triphenyl­stannate(IV)
Source: Acta Crystallogr Sect E Struct Rep Online. 2008 Apr 23;64(Pt 5):m703. doi: 10.1107/S1600536808010763 (PMC2961205; doi:10.1107/S1600536808010763)
Supplement: Supplementary file 2 [file e-64-0m703-Isup2.hkl]

# 
# h,k,l, Fc-squared, Fo-squared, sigma(Fo-squared) and status flag 
# 
data_I
_shelx_title '  P-1' 
_shelx_refln_list_code          4 
_shelx_F_calc_maximum      440.29 
_exptl_crystal_F_000      1564.00 
_reflns_d_resolution_high  0.7696 
 
loop_ 
 _symmetry_equiv_pos_as_xyz 
 'x, y, z' 
 '-x, -y, -z' 
 
_cell_length_a    10.5554 
_cell_length_b    17.6600 
_cell_length_c    19.1383 
_cell_angle_alpha  91.581 
_cell_angle_beta   94.931 
_cell_angle_gamma 104.535 
 
_shelx_F_squared_multiplier     1.000 
 
loop_ 
 _refln_index_h 
 _refln_index_k 
 _refln_index_l 
 _refln_F_squared_calc 
 _refln_F_squared_meas 
 _refln_F_squared_sigma 
 _refln_observed_status 
   1   0   0     2987.03     2352.69    275.45 o 
   2   0   0    43539.53    43013.89   2302.88 o 
   3   0   0     2786.33     2468.67    130.39 o 
   4   0   0     7929.95     8481.03    398.82 o 
   5   0   0    10879.54    10773.92    504.92 o 
   6   0   0     8679.93     8572.30    414.66 o 
   7   0   0     4737.37     4630.21    266.92 o 
   8   0   0     2488.90     2728.75    378.01 o 
   9   0   0     1342.03     1467.77    156.74 o 
  10   0   0      969.78     1068.22    143.74 o 
  11   0   0     3278.62     3129.07    344.10 o 
  12   0   0      223.83       61.03    135.92 o 
  13   0   0      641.06      699.50    151.30 o 
 -13   1   0      512.95      369.29    120.59 o 
 -12   1   0     1454.21     1391.88    182.31 o 
 -11   1   0      885.11      707.30    129.96 o 
 -10   1   0       57.50        8.11     67.49 o 
  -9   1   0     7855.82     8451.16    453.14 o 
  -8   1   0     1354.33     1424.54    207.62 o 
  -7   1   0     6935.67     6730.60    348.41 o 
  -6   1   0     4741.75     4558.59    212.01 o 
  -5   1   0     8313.26     8384.97    348.67 o 
  -4   1   0    28774.42    28588.67   1265.49 o 
  -3   1   0      184.66      269.40     37.57 o 
  -2   1   0      490.97      569.03     51.83 o 
  -1   1   0     2641.05      878.06     84.56 o 
   1   1   0     7136.58     7655.60    416.56 o 
   2   1   0    28707.29    29159.64   1552.89 o 
   3   1   0     7665.66     8077.43    459.78 o 
   4   1   0     4768.55     5013.44    310.43 o 
   5   1   0     3977.72     4438.84    292.72 o 
   6   1   0       81.35      107.92    111.99 o 
   7   1   0     4160.76     4448.47    259.49 o 
   8   1   0        3.86       24.65     57.55 o 
   9   1   0     5601.96     4536.24    430.55 o 
  10   1   0      359.28      336.58    139.64 o 
  11   1   0      937.03      771.82    132.92 o 
  12   1   0     2076.53     2116.67    224.06 o 
  13   1   0      530.78      392.11    129.34 o 
 -13   2   0     2321.34     2911.55    276.31 o 
 -12   2   0      172.63      167.55    164.93 o 
 -11   2   0     2480.15     3044.72    276.79 o 
 -10   2   0        7.19      -26.49     63.85 o 
  -9   2   0        3.46       23.40     98.38 o 
  -8   2   0     1569.99     1470.73    144.18 o 
  -7   2   0     4548.50     4190.52    283.36 o 
  -6   2   0      204.22      218.67     41.55 o 
  -5   2   0     7587.30     7526.84    316.77 o 
  -4   2   0     2569.13     2622.10    125.15 o 
  -3   2   0     9468.25     9741.68    386.98 o 
  -2   2   0    11140.61    11422.27    511.85 o 
  -1   2   0      255.12      350.57     19.20 o 
   1   2   0     2337.41     2218.10    191.90 o 
   2   2   0    15799.94    16311.34    881.12 o 
   3   2   0    10598.11    11079.82    617.59 o 
   4   2   0     1312.79     1610.05    138.27 o 
   5   2   0    19896.33    19637.38   1091.10 o 
   6   2   0     1389.56     1573.69    162.03 o 
   7   2   0    10478.35    10406.93    631.44 o 
   8   2   0      688.49      607.15    103.21 o 
   9   2   0       84.79       58.65     64.17 o 
  10   2   0     4333.62     4142.93    494.79 o 
  11   2   0      680.94      730.13    140.38 o 
  12   2   0      524.25      477.26    144.47 o 
 -13   3   0      195.26       69.89     94.18 o 
 -12   3   0       44.50       35.90     80.40 o 
 -11   3   0     4501.63     4394.06    324.65 o 
 -10   3   0      921.79     1197.35    153.12 o 
  -9   3   0    16041.06    16538.42    802.16 o 
  -8   3   0      113.68      122.06     48.47 o 
  -7   3   0     5575.56     5367.21    247.98 o 
  -6   3   0    28328.34    29524.65   1153.02 o 
  -5   3   0     1705.43     1926.44    109.01 o 
  -4   3   0     9449.54     9223.02    374.40 o 
  -3   3   0    11328.71    12103.67    549.09 o 
  -2   3   0     7211.44     7449.93    266.61 o 
  -1   3   0     3130.20     3366.48    137.34 o 
   2   3   0    78502.11    81244.72   6049.98 o 
   3   3   0     9451.11     9739.88    551.80 o 
   4   3   0     1211.17     1533.69    136.10 o 
   5   3   0     4198.74     3856.10    264.04 o 
   6   3   0       74.38       50.06     60.05 o 
   7   3   0      179.74      189.51    168.39 o 
   8   3   0      155.98      155.88     77.74 o 
   9   3   0     7445.51     7051.81    399.63 o 
  10   3   0     2187.39     2201.34    207.30 o 
  11   3   0     1099.10      964.68    154.46 o 
  12   3   0     1002.89     1119.83    173.74 o 
 -13   4   0     1445.65     1345.04    198.69 o 
 -12   4   0      255.37      207.53    103.74 o 
 -11   4   0      332.43      492.77    113.68 o 
 -10   4   0     1194.85     1135.41    170.71 o 
  -9   4   0      921.20      826.39    116.15 o 
  -8   4   0     2399.87     2478.86    150.24 o 
  -7   4   0     1082.47     1207.84     96.88 o 
  -6   4   0     2258.62     2357.22    131.97 o 
  -5   4   0        2.37       35.43     30.77 o 
  -4   4   0     2246.99     2183.10    239.48 o 
  -3   4   0     4498.76     4728.03    181.02 o 
  -2   4   0    17452.25    17873.38    621.13 o 
  -1   4   0    20953.93    21106.46    941.65 o 
   2   4   0     5691.11     6670.34    546.37 o 
   3   4   0     7778.58     7142.72    592.84 o 
   4   4   0     1842.27     2304.19    182.47 o 
   5   4   0     8134.53     7444.83    455.74 o 
   6   4   0       15.81       65.11     55.43 o 
   7   4   0     7293.70     7436.51    480.48 o 
   8   4   0       10.36        1.29     67.19 o 
   9   4   0      425.65      310.41    109.03 o 
  10   4   0     2628.81     2200.62    215.72 o 
  11   4   0     2734.48     3063.63    427.69 o 
  12   4   0     1205.82     1173.98    201.81 o 
 -13   5   0       54.65       95.92     96.15 o 
 -12   5   0      737.83      770.02    142.04 o 
 -11   5   0     6485.19     6680.52    399.34 o 
 -10   5   0      163.19      210.54     83.00 o 
  -9   5   0    15242.54    15749.79    765.22 o 
  -8   5   0      159.12      186.58     57.61 o 
  -7   5   0     3178.87     3105.62    169.59 o 
  -6   5   0    10789.41    10411.31    433.96 o 
  -5   5   0     1701.42     1496.75    113.44 o 
  -4   5   0     3425.02     3174.30    150.05 o 
  -3   5   0        0.47        4.23     25.62 o 
  -2   5   0     5278.49     5290.88    197.98 o 
  -1   5   0      866.02      903.35     60.47 o 
   2   5   0     1067.42     1098.39    146.89 o 
   3   5   0    21983.08    24102.05   1853.06 o 
   4   5   0     4550.85     4402.85    409.32 o 
   5   5   0     2124.85     1741.90    234.55 o 
   6   5   0     3593.94     3824.27    338.34 o 
   7   5   0     7281.98     7012.43    536.80 o 
   8   5   0        7.26       48.00    107.52 o 
   9   5   0     2300.85     2521.98    217.16 o 
  10   5   0        8.94       70.85     78.60 o 
  11   5   0      751.35      545.89    127.47 o 
  12   5   0     2088.68     2778.08    338.15 o 
 -13   6   0     1799.40     1772.79    211.66 o 
 -12   6   0      727.10      857.44    146.61 o 
 -11   6   0      212.03      135.13     86.46 o 
 -10   6   0     2129.10     2115.15    191.95 o 
  -9   6   0      987.17      870.94    122.04 o 
  -8   6   0      921.69      991.02    109.16 o 
  -7   6   0      342.75      348.81     61.70 o 
  -6   6   0       38.27      -19.18     28.15 o 
  -5   6   0      388.66      475.56     60.63 o 
  -4   6   0     5774.28     6357.37    243.34 o 
  -3   6   0     6756.58     7015.10    259.71 o 
  -2   6   0     1970.24     1877.54     85.06 o 
  -1   6   0       16.63       39.20     29.06 o 
   0   6   0     5206.67     4898.56    417.52 o 
   3   6   0    10995.15    11251.06    909.95 o 
   4   6   0      714.79      623.28    140.69 o 
   5   6   0     3612.99     4012.85    400.03 o 
   6   6   0      752.87      949.50    192.09 o 
   7   6   0     3731.71     2672.07    344.99 o 
   8   6   0     6726.71     7270.47    694.17 o 
   9   6   0        1.16       47.13     91.65 o 
  10   6   0     1469.22     1566.23    250.22 o 
  11   6   0      372.26      256.72    172.59 o 
 -13   7   0     1769.24     1966.17    223.57 o 
 -12   7   0     1279.89     1216.41    170.92 o 
 -11   7   0       42.87       60.64    127.72 o 
 -10   7   0      804.31      936.11    136.59 o 
  -9   7   0     9799.30     9700.47    431.01 o 
  -8   7   0      404.72      285.88     60.92 o 
  -7   7   0      652.42      727.93     80.73 o 
  -6   7   0    12390.37    12716.10    525.29 o 
  -5   7   0      834.95      937.08     78.82 o 
  -4   7   0    23706.79    22976.75    805.21 o 
  -3   7   0       84.93       86.95     29.75 o 
  -2   7   0    11549.06    11627.31    467.82 o 
  -1   7   0     8879.87     8487.21    525.32 o 
   0   7   0     3410.07     3262.00    296.15 o 
   3   7   0     7170.05     7739.57    657.54 o 
   4   7   0      306.64      298.52    109.16 o 
   5   7   0      500.10      587.56    148.89 o 
   6   7   0      934.11     1363.37    242.02 o 
   7   7   0     1569.82     2195.69    318.75 o 
   8   7   0      111.03      -29.52    107.34 o 
   9   7   0     2888.92     3284.78    324.12 o 
  10   7   0        1.23      -67.88     88.63 o 
  11   7   0      485.47      624.90    179.62 o 
 -13   8   0     2591.97     2761.10    414.63 o 
 -12   8   0     1387.54     1484.49    184.62 o 
 -11   8   0      420.03      572.32    121.82 o 
 -10   8   0     2832.53     2582.06    270.57 o 
  -9   8   0      734.21      762.92    115.17 o 
  -8   8   0    13727.30    13751.19    580.07 o 
  -7   8   0      302.48      265.20     67.38 o 
  -6   8   0      418.94      422.03     61.03 o 
  -5   8   0     1320.03     1265.53     93.42 o 
  -4   8   0    10805.59    10270.89    379.91 o 
  -3   8   0     3479.24     3360.52    140.40 o 
  -2   8   0     2429.41     1973.54    116.24 o 
  -1   8   0     2293.68     2263.23    337.88 o 
   0   8   0       67.40       18.95     46.65 o 
   3   8   0    24127.07    24522.13   1907.01 o 
   4   8   0     1080.88     1181.86    205.03 o 
   5   8   0     7560.35     7739.21    688.89 o 
   6   8   0     1528.84     1295.76    237.10 o 
   7   8   0      419.61      518.67    173.86 o 
   8   8   0     4564.19     4230.99    490.60 o 
   9   8   0      187.86      268.61    124.77 o 
  10   8   0     4098.94     4852.71    820.83 o 
  11   8   0      342.81      557.63    173.81 o 
 -13   9   0      218.89      379.16    158.57 o 
 -12   9   0     1238.63     1189.09    506.28 o 
 -11   9   0        3.59        4.86     69.90 o 
 -10   9   0       31.65       43.04     65.28 o 
  -9   9   0     1008.93     1132.88    114.70 o 
  -8   9   0     4481.27     4384.09    229.70 o 
  -7   9   0     2914.92     2599.95    206.02 o 
  -6   9   0    10035.27     9562.07    409.31 o 
  -5   9   0     1750.93     1822.22    119.03 o 
  -4   9   0    17936.84    18019.77    640.61 o 
  -3   9   0    17744.33    18207.16    723.42 o 
  -2   9   0     4823.83     4922.40    255.35 o 
  -1   9   0     8446.43     9093.49    533.83 o 
   0   9   0      118.70      322.76     85.11 o 
   3   9   0     3129.56     3193.48    347.36 o 
   4   9   0      530.42      505.36    145.25 o 
   5   9   0       16.46       75.27     99.69 o 
   6   9   0     8846.87     8795.31    791.31 o 
   7   9   0      386.94      538.53    176.96 o 
   8   9   0       46.05     -119.19     98.96 o 
   9   9   0     5683.12     6972.03    532.33 o 
  10   9   0       13.92      119.73    119.36 o 
 -13  10   0     2157.41     3000.24    801.88 o 
 -12  10   0     1055.18     1337.27    321.94 o 
 -11  10   0     1167.14     1188.24    204.13 o 
 -10  10   0     6404.06     6300.24    373.20 o 
  -9  10   0      162.95      127.94     82.23 o 
  -8  10   0    12461.13    12280.24    526.54 o 
  -7  10   0      241.33       66.96     56.48 o 
  -6  10   0    11879.62    11249.34    472.42 o 
  -5  10   0     2366.29     2251.45    115.36 o 
  -4  10   0    11814.78    11780.06    432.73 o 
  -3  10   0     1226.83     1348.12     84.40 o 
  -2  10   0     2156.51     2063.09    139.49 o 
  -1  10   0       50.86      152.48     50.54 o 
   0  10   0     3502.29     3520.79    335.69 o 
   3  10   0     5286.38     5109.05    486.59 o 
   4  10   0      819.22      946.40    195.91 o 
   5  10   0     9382.23    10511.33    911.77 o 
   6  10   0     1873.15     2474.70    345.17 o 
   7  10   0       46.12      152.90    133.95 o 
   8  10   0     4416.37     4022.32    488.60 o 
   9  10   0      764.18      652.75    249.31 o 
  10  10   0     2051.25     2407.45    297.98 o 
 -13  11   0       88.93      360.59    147.69 o 
 -12  11   0      139.73      183.29    235.46 o 
 -11  11   0      114.86      170.32    113.61 o 
 -10  11   0        8.28       42.64     70.24 o 
  -9  11   0      310.56      286.52     86.80 o 
  -8  11   0    10044.40     9697.52    431.59 o 
  -7  11   0       86.62      114.62     54.81 o 
  -6  11   0     4632.96     4739.75    230.85 o 
  -5  11   0     1052.93     1103.95     77.86 o 
  -4  11   0     6280.05     6158.01    272.12 o 
  -3  11   0     3607.70     3391.58    247.72 o 
  -2  11   0      190.38      418.60     62.70 o 
  -1  11   0     7288.16     7118.72    364.04 o 
   0  11   0     1951.41     1953.66    225.62 o 
   1  11   0    14999.49    14890.13   1234.89 o 
   3  11   0     4972.96     5411.03    519.40 o 
   4  11   0     4332.46     4649.06    490.60 o 
   5  11   0      272.48       29.16    100.42 o 
   6  11   0     8640.06     8339.52    769.98 o 
   7  11   0      309.59      380.16    164.75 o 
   8  11   0      137.88     -111.35    109.71 o 
   9  11   0      510.27      465.34    154.70 o 
 -13  12   0     2339.05     2267.99    377.34 o 
 -12  12   0     2066.64     2176.54    288.10 o 
 -11  12   0     1250.44     1666.17    268.81 o 
 -10  12   0     8586.42     8994.61    589.55 o 
  -9  12   0      167.71       32.79     74.03 o 
  -8  12   0     6847.03     6849.51    385.15 o 
  -7  12   0       51.88      -18.37     59.79 o 
  -6  12   0     8546.43     8047.32    425.51 o 
  -5  12   0       32.57      100.22     45.65 o 
  -4  12   0      979.56      996.97     83.04 o 
  -3  12   0     5658.94     5480.23    292.55 o 
  -2  12   0     2386.98     2360.81    161.73 o 
  -1  12   0      370.51      404.82     70.82 o 
   0  12   0      570.29      528.96    149.35 o 
   1  12   0       17.37      -88.21     65.61 o 
   3  12   0    10961.55    10924.48    935.28 o 
   4  12   0      150.43      -82.92     89.30 o 
   5  12   0     3286.90     3870.33    452.51 o 
   6  12   0     3056.40     2925.03    381.44 o 
   7  12   0      532.37      378.70    176.60 o 
   8  12   0     4431.13     4547.01    550.20 o 
   9  12   0      182.70      239.13    130.49 o 
 -12  13   0     1711.61     2011.82    332.32 o 
 -11  13   0        2.92      -53.70    100.27 o 
 -10  13   0       12.82      -93.76     67.95 o 
  -9  13   0     1330.92     1320.79    160.66 o 
  -8  13   0      314.77      377.13     96.39 o 
  -7  13   0      258.31      229.40     81.97 o 
  -6  13   0     9799.73     9686.33    502.31 o 
  -5  13   0       84.26      -12.73    172.77 o 
  -4  13   0     2238.95     2627.30    263.80 o 
  -3  13   0     7773.56     8143.16    523.88 o 
  -2  13   0       43.40       89.72     51.86 o 
  -1  13   0    19578.13    18952.89    896.48 o 
   0  13   0      202.76      220.10     78.93 o 
   1  13   0     2187.59     2207.32    203.62 o 
   2  13   0     1187.00     1024.53    144.36 o 
   3  13   0      147.77      -90.12     60.08 o 
   4  13   0     3598.19     2771.09    246.88 o 
   5  13   0     1575.45     1352.44    261.89 o 
   6  13   0      810.86      728.07    209.58 o 
   7  13   0       11.11        3.83    132.86 o 
   8  13   0      294.20      225.96    125.93 o 
 -12  14   0      383.75      195.44    132.53 o 
 -11  14   0      546.37      403.73    143.80 o 
 -10  14   0     3977.11     4492.24    360.89 o 
  -9  14   0      654.96      616.81    120.51 o 
  -8  14   0     1333.94     1466.73    166.44 o 
  -7  14   0        3.71      -82.64     55.09 o 
  -6  14   0      137.66      250.88    103.55 o 
  -5  14   0    10804.81    10593.73    668.10 o 
  -4  14   0     1137.19     1068.32    161.21 o 
  -3  14   0     9312.51     8844.89    641.23 o 
  -2  14   0     2214.90     2505.25    236.96 o 
  -1  14   0     1596.58     1611.30    230.78 o 
   0  14   0      464.60      644.47    115.51 o 
   1  14   0      638.68      854.91    135.29 o 
   2  14   0      521.07      489.14    113.16 o 
   3  14   0     4327.90     4027.09    619.09 o 
   4  14   0      128.61       87.37     80.74 o 
   5  14   0     5216.77     4912.23    544.55 o 
   6  14   0     1164.90     1000.89    247.67 o 
   7  14   0      154.02      134.31    147.07 o 
   8  14   0     1483.72     1492.22    233.89 o 
 -12  15   0     1768.23     1650.08    263.70 o 
 -11  15   0      180.40      287.59    139.10 o 
 -10  15   0      376.89      321.21    109.58 o 
  -9  15   0      871.73      965.32    146.86 o 
  -8  15   0      747.82      802.40    249.79 o 
  -7  15   0     1170.34     1445.19    165.30 o 
  -6  15   0     1780.15     1861.48    219.97 o 
  -5  15   0        7.42       69.13     84.51 o 
  -4  15   0      569.21      626.72    135.21 o 
  -3  15   0     1844.96     2308.08    241.03 o 
  -2  15   0     1014.91      891.54    325.22 o 
  -1  15   0     6514.81     6701.13    457.38 o 
   0  15   0       11.44      -30.43    115.18 o 
   1  15   0      485.19      645.51    124.05 o 
   2  15   0     1102.53     1468.16    191.99 o 
   3  15   0      545.77      492.09     96.54 o 
   4  15   0     2092.63     2055.02    224.10 o 
   5  15   0      984.75     1150.15    259.52 o 
   6  15   0     3905.33     2862.52    396.38 o 
   7  15   0      407.97      416.61    198.10 o 
 -11  16   0      510.57      489.93    162.66 o 
 -10  16   0     2684.36     2647.60    242.46 o 
  -9  16   0      515.58      433.87    113.30 o 
  -8  16   0      506.72      643.08    184.34 o 
  -7  16   0     4663.05     4708.93    393.52 o 
  -6  16   0      774.84      981.92    174.99 o 
  -5  16   0     1252.23     1636.22    211.79 o 
  -4  16   0      476.37      419.11    122.09 o 
  -3  16   0     7589.48     7042.28    583.64 o 
  -2  16   0       10.47      -60.44     72.46 o 
  -1  16   0      102.97      271.49    118.46 o 
   0  16   0      258.82      233.46    155.82 o 
   1  16   0        0.97      -52.12     99.69 o 
   2  16   0     1307.29     1258.88    169.23 o 
   3  16   0      926.75      860.56    123.27 o 
   4  16   0       32.42      181.11    153.45 o 
   5  16   0     1375.08     1111.33    264.80 o 
   6  16   0        4.65      -75.27    130.49 o 
   7  16   0      207.82      117.37    181.70 o 
 -11  17   0        8.97      -15.82    137.92 o 
 -10  17   0     1644.67     2094.97    262.39 o 
  -9  17   0       93.51      276.12    145.79 o 
  -8  17   0      204.20      137.89    108.83 o 
  -7  17   0      399.05      574.70    151.79 o 
  -6  17   0      149.58      308.31    124.41 o 
  -5  17   0       78.16       14.80     90.95 o 
  -4  17   0     2180.26     2262.13    256.68 o 
  -3  17   0     5183.63     4733.73    501.99 o 
  -2  17   0       68.11      -45.60     80.45 o 
  -1  17   0     4395.46     4496.74    365.59 o 
   0  17   0      734.48     1099.75    176.26 o 
   1  17   0     3233.31     2196.60    348.27 o 
   2  17   0     2589.89     2505.68    373.24 o 
   3  17   0        0.44      -53.67     83.44 o 
   4  17   0     2338.58     2220.83    344.44 o 
   5  17   0       11.69      -12.91     94.78 o 
   6  17   0     2131.30     1552.65    355.65 o 
 -10  18   0     3042.81     2854.69    311.08 o 
  -9  18   0      185.21      133.93    109.92 o 
  -8  18   0       11.14      -13.62    103.88 o 
  -7  18   0     5243.96     5451.44   1816.71 o 
  -6  18   0     1305.55     1804.19    243.80 o 
  -5  18   0     2165.88     2110.63    256.27 o 
  -4  18   0      309.43      116.93    109.80 o 
  -3  18   0     6928.88     7259.10    574.34 o 
  -2  18   0     1733.50     2294.10    263.72 o 
  -1  18   0       12.70       35.09     91.53 o 
   0  18   0     4354.68     3907.21    574.62 o 
   1  18   0        7.87       94.59    140.88 o 
   2  18   0     1686.40     1513.36    309.27 o 
   3  18   0      294.58      163.32    109.03 o 
   4  18   0        0.81     -104.24    133.22 o 
   5  18   0        1.03      113.90    161.29 o 
 -10  19   0      305.88       42.52    223.52 o 
  -9  19   0      699.04      410.36    208.31 o 
  -8  19   0       28.03      -44.29    104.34 o 
  -7  19   0      723.27      564.05    158.96 o 
  -6  19   0        1.46      126.92    108.28 o 
  -5  19   0      306.73      525.68    153.60 o 
  -4  19   0      658.45      653.15    224.53 o 
  -3  19   0       44.10      113.98    109.47 o 
  -2  19   0     1127.51     1050.61    276.74 o 
  -1  19   0     1445.08     1411.75    214.27 o 
   0  19   0        2.62      249.36    116.39 o 
   1  19   0      909.93     1488.76    320.75 o 
   2  19   0     5312.06     5396.27    631.84 o 
   3  19   0      755.49      654.87    154.89 o 
   4  19   0     1843.45     1607.76    324.21 o 
  -9  20   0      267.48      430.41    362.39 o 
  -8  20   0       16.46       56.21    133.40 o 
  -7  20   0     4844.33     5653.72    756.86 o 
  -6  20   0      379.99      417.07    188.90 o 
  -5  20   0     4684.52     4813.41    419.07 o 
  -4  20   0       99.12       10.39    105.06 o 
  -3  20   0     2338.41     2718.21    305.15 o 
  -2  20   0     6742.70     6472.83   1021.21 o 
  -1  20   0       64.33       41.30    109.10 o 
   0  20   0     4721.31     5482.89    453.87 o 
   1  20   0      878.43     1073.75    332.23 o 
   2  20   0     1501.01     1044.63    285.03 o 
   3  20   0      157.90      442.67    198.10 o 
  -8  21   0       28.47      147.27    130.23 o 
  -7  21   0     1066.04     1368.69    234.99 o 
  -6  21   0     2606.70     2066.32    580.63 o 
  -5  21   0      938.45     1398.10    236.59 o 
  -4  21   0       47.41      127.65    116.82 o 
  -3  21   0      468.79      417.49    145.06 o 
  -2  21   0        0.48      114.96    107.32 o 
  -1  21   0     1131.11     1159.62    201.28 o 
   0  21   0       10.22      150.78    117.21 o 
   1  21   0      307.56      437.19    154.75 o 
   2  21   0     2069.87     1974.62    260.65 o 
  -7  22   0     2573.00     2790.51    344.87 o 
  -6  22   0       16.38       38.51    123.72 o 
  -5  22   0     1686.11     2607.80    323.57 o 
  -4  22   0       33.54       63.81    139.05 o 
  -3  22   0      844.94      741.26    179.32 o 
  -2  22   0     2794.34     3287.40    353.45 o 
  -1  22   0       32.62       23.09    111.61 o 
   0  22   0     4010.63     3700.08    367.71 o 
   0 -22   1      582.10      428.85    150.84 o 
   1 -22   1      342.99      319.16    153.23 o 
   2 -22   1     1078.71      805.38    189.46 o 
   3 -22   1      885.41      764.82    191.95 o 
   4 -22   1      138.09       36.93    127.06 o 
   5 -22   1     1748.94     1636.67    256.48 o 
   6 -22   1     1078.92     1572.19    259.78 o 
   7 -22   1      139.88      195.73    143.51 o 
  -2 -21   1      152.59     -133.77    156.18 o 
  -1 -21   1     5270.89     4477.48    669.29 o 
   0 -21   1       11.70     -161.34    144.98 o 
   1 -21   1     4164.87     3616.27    868.31 o 
   2 -21   1       33.66       69.49    105.43 o 
   3 -21   1      443.05      407.98    143.63 o 
   4 -21   1      666.07      948.21    200.83 o 
   5 -21   1        1.04      -96.19     98.89 o 
   6 -21   1     1264.10      716.77    254.23 o 
   7 -21   1       76.14       -1.60    118.00 o 
   8 -21   1      649.37      817.05    200.78 o 
  -3 -20   1      943.98     1053.01    284.12 o 
  -2 -20   1       85.34       34.81    152.72 o 
  -1 -20   1      141.35      381.07    193.73 o 
   0 -20   1      690.71      807.04    174.82 o 
   1 -20   1      300.23      166.59    172.68 o 
   2 -20   1     1511.09     1284.14    210.32 o 
   3 -20   1      623.31      419.56    138.00 o 
   4 -20   1       41.28       48.95    111.32 o 
   5 -20   1       54.99      -58.72     97.36 o 
   6 -20   1       72.54       14.12    104.03 o 
   7 -20   1       58.34       19.96    108.49 o 
   8 -20   1     2232.26     2175.36    503.09 o 
   9 -20   1       96.74      -57.74    108.13 o 
  -4 -19   1       72.08       35.54    152.17 o 
  -3 -19   1      450.14      383.26    202.29 o 
  -2 -19   1      268.39      662.46    217.42 o 
  -1 -19   1     3728.33     4563.04    563.14 o 
   0 -19   1       46.94       14.28     95.71 o 
   1 -19   1     3619.85     3477.48    334.57 o 
   2 -19   1       29.25       82.56    100.62 o 
   3 -19   1        3.32        4.96     89.31 o 
   4 -19   1     6441.50     5250.97    470.74 o 
   5 -19   1      131.66       66.88    110.59 o 
   6 -19   1     1547.28     1398.27    240.20 o 
   7 -19   1      308.92      455.44    190.26 o 
   8 -19   1     2491.49     2884.36    463.90 o 
   9 -19   1      678.56      694.39    174.82 o 
  10 -19   1      428.19      552.96    176.58 o 
  -5 -18   1     3308.50     2835.55    428.28 o 
  -4 -18   1        2.72       76.36    149.62 o 
  -3 -18   1     1250.13     1211.46    196.13 o 
  -2 -18   1        1.26      -60.51    123.56 o 
  -1 -18   1     1310.24     1451.40    304.35 o 
   0 -18   1     1752.14     1937.24    361.94 o 
   1 -18   1        9.84      -16.26     85.49 o 
   2 -18   1     3842.11     3984.31    738.09 o 
   3 -18   1      438.46      363.63    201.84 o 
   4 -18   1      292.56      262.65    238.01 o 
   5 -18   1     1864.55     1590.42    218.47 o 
   6 -18   1      134.23       47.41    105.03 o 
   7 -18   1      234.15      161.46    217.51 o 
   8 -18   1     2079.64     1882.24    339.07 o 
   9 -18   1      135.50       62.87    108.41 o 
  10 -18   1      340.88      472.40    249.77 o 
  -6 -17   1      838.80      835.05    257.51 o 
  -5 -17   1      347.00      160.56    162.20 o 
  -4 -17   1       23.13      -49.21    129.39 o 
  -3 -17   1      492.35      472.32    134.40 o 
  -2 -17   1      460.75      447.78    180.79 o 
  -1 -17   1      890.24     1583.89    310.18 o 
   0 -17   1      404.56      493.34    195.73 o 
   1 -17   1     2238.27     2174.75    246.71 o 
   2 -17   1      925.38     1100.30    176.29 o 
   3 -17   1      399.58      319.38    120.74 o 
   4 -17   1     5959.94     6263.08    455.20 o 
   5 -17   1       82.99      -53.34     76.42 o 
   6 -17   1     7571.09     7767.83    544.74 o 
   7 -17   1      895.72      778.82    161.72 o 
   8 -17   1      862.90     1215.27    205.86 o 
   9 -17   1      343.25      446.53    122.74 o 
  10 -17   1       44.14       29.33     92.89 o 
  11 -17   1     3918.15     3803.35    314.69 o 
  -7 -16   1      365.05      403.10    164.93 o 
  -6 -16   1       90.29      106.28    305.35 o 
  -5 -16   1     4560.69     5103.76    591.20 o 
  -4 -16   1       92.90       67.07    142.52 o 
  -3 -16   1      480.37      648.69    146.88 o 
  -2 -16   1     1785.79     2010.52    324.58 o 
  -1 -16   1       10.50      133.95    124.47 o 
   0 -16   1      654.73      449.96    174.77 o 
   1 -16   1      153.07       41.45     81.81 o 
   2 -16   1     7263.67     7598.89    517.03 o 
   3 -16   1        0.26       93.25     86.45 o 
   4 -16   1      711.86      692.69    145.51 o 
   5 -16   1       41.85       26.12     84.47 o 
   6 -16   1     2269.90     2227.41    254.57 o 
   7 -16   1     1376.33     1304.51    199.48 o 
   8 -16   1      162.46      283.53    100.09 o 
   9 -16   1      359.65      213.11     94.91 o 
  10 -16   1      101.92       90.65     89.56 o 
  11 -16   1      517.09      667.91    152.50 o 
  -7 -15   1      227.90      515.79    147.48 o 
  -6 -15   1     1190.39      782.01    229.26 o 
  -5 -15   1      133.98      464.18    195.91 o 
  -4 -15   1     3137.19     2895.16    271.65 o 
  -3 -15   1     2030.19     1725.18    205.81 o 
  -2 -15   1     1782.36     1873.73    199.75 o 
  -1 -15   1      447.99      456.78    106.74 o 
   0 -15   1       26.04      242.20    142.70 o 
   1 -15   1     6004.14     6249.45    434.53 o 
   2 -15   1     2768.69     2557.78    251.38 o 
   3 -15   1        0.38      -24.06    103.79 o 
   4 -15   1     6468.26     6882.95    474.79 o 
   5 -15   1      930.48      800.03    221.70 o 
   6 -15   1     4858.12     5013.14    525.78 o 
   7 -15   1     2803.57     2775.79    229.25 o 
   8 -15   1      678.16      397.89    103.34 o 
   9 -15   1      296.92      286.20     98.18 o 
  10 -15   1      112.36       44.70     84.75 o 
  11 -15   1     2721.49     3184.05    389.73 o 
  12 -15   1       18.64      -63.96    136.68 o 
  -8 -14   1      126.37       37.81    159.74 o 
  -7 -14   1      342.00      161.10    109.72 o 
  -6 -14   1      111.68       33.53    119.37 o 
  -5 -14   1     5702.53     5988.20    632.02 o 
  -4 -14   1     2097.39     2016.73    215.84 o 
  -3 -14   1     2646.62     2759.26    252.02 o 
  -2 -14   1     1671.14     1776.64    189.13 o 
  -1 -14   1     1072.82     1011.57    138.06 o 
   0 -14   1     6941.46     7007.33    456.97 o 
   1 -14   1      498.47      453.70    114.10 o 
   2 -14   1    14844.04    15615.45    928.84 o 
   3 -14   1      118.27      109.57    142.15 o 
   4 -14   1     1394.32     1513.62    189.58 o 
   5 -14   1     3545.35     3831.67    578.99 o 
   6 -14   1     1094.63     1040.71    168.82 o 
   7 -14   1     1443.69     1811.37    180.11 o 
   8 -14   1     1234.02     1664.49    176.34 o 
   9 -14   1      484.69      724.72    199.94 o 
  10 -14   1      974.09      870.83    146.40 o 
  11 -14   1     1957.44     1602.62    242.32 o 
  12 -14   1      151.05      120.26    125.74 o 
  -8 -13   1      962.56      766.93    175.28 o 
  -7 -13   1     1163.99     1416.30    218.27 o 
  -6 -13   1       78.19      177.51    156.37 o 
  -5 -13   1      102.58      314.92    149.81 o 
  -4 -13   1     6324.68     6485.93    534.61 o 
  -3 -13   1     1454.04     1481.92    178.23 o 
  -2 -13   1      133.98      158.92    119.19 o 
  -1 -13   1      535.72      659.06    138.23 o 
   0 -13   1        0.42        9.98    113.17 o 
   1 -13   1     1439.45     1443.56    125.53 o 
   2 -13   1     1555.32     1811.72    197.25 o 
   3 -13   1      634.75      469.93    113.35 o 
   4 -13   1     3802.94     3951.49    726.43 o 
   5 -13   1      923.11     1066.33    361.12 o 
   6 -13   1      875.22     1040.28    134.49 o 
   7 -13   1     4976.85     4247.95    280.80 o 
   8 -13   1      255.98      146.51     92.14 o 
   9 -13   1     2608.27     2873.88    262.94 o 
  10 -13   1      108.36      182.67    103.41 o 
  11 -13   1     4485.58     4637.99    414.44 o 
  12 -13   1     1652.04     2275.43    384.99 o 
  -9 -12   1      242.02      308.58    140.11 o 
  -8 -12   1        5.74      -83.08    133.59 o 
  -7 -12   1       77.10       21.14    132.13 o 
  -6 -12   1       74.63      129.94    132.49 o 
  -5 -12   1    16213.14    16123.92   1350.25 o 
  -4 -12   1     1863.58     2018.80    203.66 o 
  -3 -12   1     3024.29     3003.44    255.42 o 
  -2 -12   1     4978.56     5195.07    508.28 o 
  -1 -12   1     2112.39     2241.66    486.14 o 
   0 -12   1     8203.72     8499.70    526.98 o 
   1 -12   1     1234.40     1352.53    116.67 o 
   2 -12   1    13698.52    14153.70    670.92 o 
   3 -12   1     2214.92     2111.01    142.31 o 
   4 -12   1     2457.99     2769.94    244.37 o 
   5 -12   1     7510.94     7133.67    382.33 o 
   6 -12   1     4558.09     5112.81    302.07 o 
   7 -12   1     5943.81     5774.98    334.98 o 
   8 -12   1      239.00      186.95     79.48 o 
   9 -12   1       58.24       17.91     82.46 o 
  10 -12   1     2050.19     1870.31    192.95 o 
  11 -12   1      964.31     1197.99    214.23 o 
  12 -12   1      504.42      391.13    366.77 o 
  13 -12   1     2890.30     2696.67    744.01 o 
  -9 -11   1     2783.71     3054.84    324.22 o 
  -8 -11   1      294.61      471.29    139.78 o 
  -7 -11   1     5407.90     5110.51    568.97 o 
  -6 -11   1       65.63      -59.78    103.33 o 
  -5 -11   1      631.20      494.07    176.05 o 
  -4 -11   1     5337.43     5945.47    398.09 o 
  -3 -11   1       21.98       25.97     64.60 o 
  -2 -11   1     5337.31     5833.84    547.46 o 
  -1 -11   1      666.72      600.13    156.91 o 
   0 -11   1     1049.76     1242.17    166.48 o 
   1 -11   1     1974.85     1615.14    210.95 o 
   2 -11   1     3398.06     3528.07    204.04 o 
   3 -11   1     1903.13     1725.95    121.18 o 
   4 -11   1     3782.20     3705.87    174.96 o 
   5 -11   1     1539.40     1577.38    109.93 o 
   6 -11   1       26.66       39.57     42.46 o 
   7 -11   1    14210.48    14169.29    593.00 o 
   8 -11   1       58.41       33.13     63.12 o 
   9 -11   1     4470.85     4401.28    290.21 o 
  10 -11   1      118.84       58.52     75.72 o 
  11 -11   1     3841.06     3382.82    338.60 o 
  12 -11   1     2089.34     2395.04    305.77 o 
  13 -11   1        0.43      125.14    132.95 o 
 -10 -10   1       43.67      -91.22    197.37 o 
  -9 -10   1       29.69       12.37    102.48 o 
  -8 -10   1      647.41      552.50    364.40 o 
  -7 -10   1     1019.61     1104.77    250.04 o 
  -6 -10   1      860.18     1001.62    225.62 o 
  -5 -10   1      269.92      306.50     88.81 o 
  -4 -10   1      158.62      123.54     70.67 o 
  -3 -10   1      532.45      706.62    116.60 o 
  -2 -10   1     9045.54     9485.11    815.36 o 
  -1 -10   1     2530.61     2116.04    263.34 o 
   0 -10   1     3196.91     2948.91    365.86 o 
   1 -10   1     2881.18     2809.98    381.35 o 
   2 -10   1    33501.66    33185.63   1496.75 o 
   3 -10   1     3402.65     3131.32    181.28 o 
   4 -10   1     1823.38     1615.90     94.52 o 
   5 -10   1    11536.29    11305.18    470.40 o 
   6 -10   1     2098.93     2149.89    210.62 o 
   7 -10   1    11862.16    12388.87    521.74 o 
   8 -10   1     1317.45     1501.78    124.62 o 
   9 -10   1      102.41      135.15     60.79 o 
  10 -10   1      529.17      581.47    112.79 o 
  11 -10   1      778.99      730.10    169.44 o 
  12 -10   1        0.62       59.21    109.53 o 
  13 -10   1     3325.33     4342.44    759.05 o 
 -10  -9   1      187.11      109.83    130.09 o 
  -9  -9   1     3334.99     3245.97    328.13 o 
  -8  -9   1      270.32      351.46    125.16 o 
  -7  -9   1     6384.26     6350.50    626.56 o 
  -6  -9   1      259.39      343.53    145.25 o 
  -5  -9   1     1569.88     1483.55    377.16 o 
  -4  -9   1     5084.14     4555.39    451.06 o 
  -3  -9   1        5.17       28.61     76.36 o 
  -1  -9   1     7946.59     8315.46    719.14 o 
   0  -9   1      124.25       80.33     45.36 o 
   1  -9   1      896.31      794.69     88.09 o 
   2  -9   1      117.67      225.92     42.02 o 
   3  -9   1     2137.63     2071.94    107.10 o 
   4  -9   1     8098.82     7951.86    337.31 o 
   5  -9   1       45.50       44.20     36.00 o 
   6  -9   1       81.62       76.43     53.35 o 
   7  -9   1     7099.58     7147.32    324.40 o 
   8  -9   1     1858.37     1923.45    142.00 o 
   9  -9   1     2385.06     2553.07    254.63 o 
  10  -9   1      233.74      269.93     88.69 o 
  11  -9   1      415.65      251.22    185.20 o 
  12  -9   1      526.42      677.15    426.00 o 
  13  -9   1      217.49      153.06    157.64 o 
 -11  -8   1      671.88      527.85    172.62 o 
 -10  -8   1     4122.47     5037.33    441.96 o 
  -9  -8   1     2532.17     2683.25    293.29 o 
  -8  -8   1     2863.14     3236.29    344.35 o 
  -7  -8   1       31.38      -48.84     96.77 o 
  -6  -8   1     5532.25     5787.00    566.78 o 
  -5  -8   1        2.46        4.92     89.85 o 
  -4  -8   1     4974.39     4806.52    463.08 o 
  -3  -8   1     1249.09     1717.84    238.19 o 
   0  -8   1    24877.35    23534.73   1870.20 o 
   1  -8   1     1736.34     1746.68    134.47 o 
   2  -8   1     3828.96     3704.59    194.37 o 
   3  -8   1     1934.90     1901.06     90.15 o 
   4  -8   1     1180.82     1221.46    121.02 o 
   5  -8   1     2018.08     1776.13    111.92 o 
   6  -8   1       59.69       42.05     41.47 o 
   7  -8   1     3853.65     3468.32    187.03 o 
   8  -8   1     1213.82     1184.19    113.58 o 
   9  -8   1      280.86      208.50     63.45 o 
  10  -8   1       29.07       12.82     57.57 o 
  11  -8   1       15.87       49.48     80.88 o 
  12  -8   1     1320.05     1515.45    182.80 o 
  13  -8   1      715.21      610.87    192.45 o 
 -11  -7   1     1010.32     1321.66    237.20 o 
 -10  -7   1      284.74      377.87    196.46 o 
  -9  -7   1     1762.20     2207.60    265.13 o 
  -8  -7   1      249.40       29.59    138.51 o 
  -7  -7   1     8837.41     9023.12    813.72 o 
  -6  -7   1      212.70      181.70    117.00 o 
  -5  -7   1     2087.81     1742.62    250.77 o 
  -4  -7   1    22128.66    22329.36   1754.11 o 
  -3  -7   1      378.59      313.46    106.80 o 
   0  -7   1      454.40      427.91    107.34 o 
   1  -7   1     2008.79     2047.18    144.54 o 
   2  -7   1      295.38      253.41     28.06 o 
   3  -7   1       11.03       29.05     19.88 o 
   4  -7   1     7575.86     8293.95    345.75 o 
   5  -7   1     4369.61     4982.11    227.85 o 
   6  -7   1     1034.93     1201.08     94.78 o 
   7  -7   1     4648.20     4598.81    226.38 o 
   8  -7   1     2150.45     2243.65    174.99 o 
   9  -7   1      151.52      143.25     59.55 o 
  10  -7   1      378.31      260.48     86.74 o 
  11  -7   1     1922.33     2077.14    203.33 o 
  12  -7   1     3394.42     3226.14    266.16 o 
  13  -7   1      294.13      296.05    118.96 o 
 -11  -6   1      510.40      414.19    145.08 o 
 -10  -6   1     1379.87     1880.92    258.76 o 
  -9  -6   1      592.09      644.67    151.15 o 
  -8  -6   1    12719.62    12700.74    792.32 o 
  -7  -6   1     1635.53     1547.08    262.98 o 
  -6  -6   1        6.07       92.76     88.75 o 
  -5  -6   1      591.12      537.08    141.79 o 
  -4  -6   1      910.74     1041.35    180.79 o 
  -3  -6   1     7847.00     8276.83    693.62 o 
   0  -6   1     9716.65     9109.14    751.03 o 
   1  -6   1      329.53      338.53     39.69 o 
   2  -6   1     3631.59     3795.01    147.22 o 
   3  -6   1    18069.06    17252.00    677.79 o 
   4  -6   1     4427.41     4052.16    186.26 o 
   5  -6   1     5851.74     5422.14    242.94 o 
   6  -6   1      356.60      335.55     55.33 o 
   7  -6   1    12263.77    12486.90    603.81 o 
   8  -6   1     8046.07     8164.90    364.89 o 
   9  -6   1        4.46      -62.08     42.92 o 
  10  -6   1     5877.42     6235.21    364.09 o 
  11  -6   1      357.67      243.30    130.45 o 
  12  -6   1     2159.99     1903.60    205.82 o 
  13  -6   1      260.42      289.12    115.17 o 
 -12  -5   1      408.56      580.28    262.52 o 
 -11  -5   1      215.30      321.43    151.35 o 
 -10  -5   1      438.57      335.33    103.31 o 
  -9  -5   1     3850.17     3462.18    258.00 o 
  -8  -5   1      814.70      887.39    238.84 o 
  -7  -5   1       24.99       61.36     70.26 o 
  -6  -5   1     2975.48     3154.17    254.96 o 
  -5  -5   1     9997.14     9709.82    821.74 o 
  -4  -5   1    17008.63    16432.46   1302.50 o 
  -3  -5   1     7394.94     7450.90    625.83 o 
   0  -5   1      286.36      242.02     78.00 o 
   1  -5   1     2747.88     2504.73    132.35 o 
   2  -5   1    10390.24    11580.81    407.58 o 
   3  -5   1     7501.30     7340.14    302.93 o 
   4  -5   1      706.27      630.49     57.69 o 
   5  -5   1      787.31      780.04     69.08 o 
   6  -5   1      298.22      281.34     72.94 o 
   7  -5   1     7382.41     7059.11    316.08 o 
   8  -5   1       28.83       56.01     46.04 o 
   9  -5   1     2664.68     2985.58    283.28 o 
  10  -5   1     1402.68     1942.32    188.12 o 
  11  -5   1     2885.24     2632.62    227.18 o 
  12  -5   1      227.57      355.25    132.80 o 
  13  -5   1      691.59      731.12    162.13 o 
 -12  -4   1      277.93      392.50    121.77 o 
 -11  -4   1     1009.09     1193.87    168.01 o 
 -10  -4   1     4384.49     5396.79    548.50 o 
  -9  -4   1       65.18       87.37     71.85 o 
  -8  -4   1     5681.79     6240.05    356.95 o 
  -7  -4   1      713.15      629.10    102.04 o 
  -6  -4   1      640.09      818.62    183.88 o 
  -5  -4   1      719.10      839.24    115.50 o 
  -4  -4   1      482.66      570.91     89.14 o 
  -3  -4   1    10435.89    10929.95    876.42 o 
  -2  -4   1    45408.59    44893.09   3374.08 o 
   0  -4   1     7652.81     8258.97    668.29 o 
   1  -4   1    20231.13    19938.12    771.84 o 
   2  -4   1    26736.35    26489.76   1015.91 o 
   3  -4   1    52130.75    51724.53   1969.10 o 
   4  -4   1      592.17      708.57     62.63 o 
   5  -4   1    16192.71    14050.92    829.34 o 
   6  -4   1      197.92      135.74     42.83 o 
   7  -4   1     2692.34     2525.12    179.59 o 
   8  -4   1    14098.08    14385.48    597.58 o 
   9  -4   1        1.99        4.85     62.75 o 
  10  -4   1    10499.16    10182.70    536.22 o 
  11  -4   1      619.84      645.00    214.83 o 
  12  -4   1     1209.65     1154.31    162.90 o 
  13  -4   1       40.31      144.48    100.15 o 
 -12  -3   1      289.34      217.75    107.12 o 
 -11  -3   1     5688.27     5592.27    615.66 o 
 -10  -3   1      590.24      487.96    109.57 o 
  -9  -3   1     2345.32     2753.22    289.08 o 
  -8  -3   1     1620.06     1899.14    172.00 o 
  -7  -3   1        5.58       -6.89     49.30 o 
  -6  -3   1     8889.46     8851.16    540.24 o 
  -5  -3   1     6273.98     5762.53    366.55 o 
  -4  -3   1     2069.55     1506.41    136.59 o 
  -3  -3   1      359.12      187.59     51.37 o 
  -2  -3   1     1645.83     1935.62    198.28 o 
   0  -3   1      898.47      890.45    101.15 o 
   1  -3   1    21126.52    21258.59    936.73 o 
   2  -3   1    10206.68    10445.29    410.01 o 
   3  -3   1      536.41      647.66     91.91 o 
   4  -3   1     2843.24     2951.12    140.25 o 
   5  -3   1      118.76      272.41     44.19 o 
   6  -3   1     4430.05     4379.89    205.47 o 
   7  -3   1     5546.80     5632.70    260.23 o 
   8  -3   1      901.87     1048.87    132.50 o 
   9  -3   1     1723.65     1773.94    169.07 o 
  10  -3   1      359.32      388.35    114.52 o 
  11  -3   1      374.28      123.22     84.15 o 
  12  -3   1     2077.79     2285.01    227.13 o 
  13  -3   1      672.92      759.71    169.91 o 
 -12  -2   1      104.42      195.52    102.80 o 
 -11  -2   1     2635.63     2818.86    329.62 o 
 -10  -2   1     3852.97     3600.38    267.57 o 
  -9  -2   1      111.42      141.08    102.88 o 
  -8  -2   1     4107.43     3615.81    243.69 o 
  -7  -2   1      337.19      311.30     73.31 o 
  -6  -2   1     2952.87     3082.41    199.42 o 
  -5  -2   1      977.02     1270.21    133.74 o 
  -4  -2   1      455.45      527.77     79.56 o 
  -3  -2   1      303.51      475.46     68.38 o 
  -2  -2   1     1757.13     1999.14    138.40 o 
  -1  -2   1    15256.27    15792.42   1221.40 o 
   0  -2   1     5577.18     6213.45    494.43 o 
   1  -2   1    21636.93    22758.60    998.19 o 
   2  -2   1      684.28      681.25     52.50 o 
   3  -2   1    31146.16    33014.48   1450.54 o 
   4  -2   1     5556.14     5801.98    284.39 o 
   5  -2   1    27324.30    27503.84   1224.61 o 
   6  -2   1     2386.69     2796.75    157.01 o 
   7  -2   1      983.16      969.06     84.59 o 
   8  -2   1     5421.77     5463.37    414.98 o 
   9  -2   1      858.73      806.66    135.86 o 
  10  -2   1     5578.34     5363.46    335.33 o 
  11  -2   1      230.74      278.13    109.37 o 
  12  -2   1     1013.05     1094.93    162.05 o 
  13  -2   1      299.66      339.93    120.19 o 
 -13  -1   1      899.07      974.93    171.82 o 
 -12  -1   1      298.44      480.94    125.50 o 
 -11  -1   1      445.98      416.05    110.49 o 
 -10  -1   1     2217.35     2498.28    507.49 o 
  -9  -1   1       66.22      -49.87     78.68 o 
  -8  -1   1     2051.53     2393.67    191.62 o 
  -7  -1   1     4185.38     4549.02    268.71 o 
  -6  -1   1     6323.92     5629.20    301.70 o 
  -5  -1   1      531.31      403.97     64.48 o 
  -4  -1   1    21536.73    22568.13   1229.09 o 
  -3  -1   1    18217.22    18779.63   1021.19 o 
  -2  -1   1    52689.57    53019.29   2804.75 o 
  -1  -1   1    44962.90    46043.36   1562.23 o 
   0  -1   1      108.78       -8.31      5.54 o 
   1  -1   1    68369.63    68425.17   2967.87 o 
   2  -1   1    19386.46    20409.04    898.96 o 
   3  -1   1    28372.07    29417.57   1294.07 o 
   4  -1   1     9214.79     8670.11    405.48 o 
   5  -1   1     1530.25     1422.41    100.83 o 
   6  -1   1     1341.79     1307.30    130.91 o 
   7  -1   1      146.11       69.10     41.84 o 
   8  -1   1     1425.19     1539.39    149.08 o 
   9  -1   1      597.18      484.36    100.56 o 
  10  -1   1     2826.61     3034.66    237.50 o 
  11  -1   1       20.65      -48.80     71.81 o 
  12  -1   1     1798.54     1892.20    289.59 o 
  13  -1   1       50.70       -3.25     92.07 o 
 -13   0   1      273.50      257.58    171.88 o 
 -12   0   1      588.41      712.93    141.44 o 
 -11   0   1     1203.82     1237.80    162.83 o 
 -10   0   1     5281.77     5357.96    338.63 o 
  -9   0   1       26.56        0.28     63.24 o 
  -8   0   1     5903.71     5978.73    334.80 o 
  -7   0   1      594.23      819.76    105.19 o 
  -6   0   1     1073.92      992.41    103.11 o 
  -5   0   1     2744.28     2243.07    117.08 o 
  -4   0   1     2913.56     2694.71    126.97 o 
  -3   0   1    13381.52    13462.66    526.54 o 
  -2   0   1     6647.54     6319.07    369.50 o 
  -1   0   1     4836.57     4353.43    277.28 o 
   0   0   1      391.61       -3.66      2.44 o 
   1   0   1     2386.33     2632.11    150.18 o 
   2   0   1    11494.69    11251.52    500.82 o 
   3   0   1    14527.03    14943.41    668.57 o 
   4   0   1     2538.61     2758.46    158.46 o 
   5   0   1     3163.16     2862.72    162.28 o 
   6   0   1     1497.61     1491.03    110.78 o 
   7   0   1     4803.48     5286.28    280.14 o 
   8   0   1     4258.40     4548.91    323.78 o 
   9   0   1     3004.26     2410.17    211.77 o 
  10   0   1     7121.70     7200.05    410.34 o 
  11   0   1     1509.11     1555.93    181.57 o 
  12   0   1      364.42      387.22    122.67 o 
  13   0   1       44.08      160.76    134.45 o 
 -13   1   1       31.15      -20.81     92.10 o 
 -12   1   1     2764.49     2997.53    262.37 o 
 -11   1   1      171.83      231.40     94.50 o 
 -10   1   1      146.62      128.84     78.64 o 
  -9   1   1      564.16      470.06    107.66 o 
  -8   1   1     2285.63     2116.46    175.72 o 
  -7   1   1     1831.40     1714.51    148.31 o 
  -6   1   1    38446.39    36031.71   1399.76 o 
  -5   1   1     1340.75     1312.19     81.42 o 
  -4   1   1    12678.57    12624.91    500.23 o 
  -3   1   1     1443.46     1364.98     74.53 o 
  -2   1   1     7074.21     7170.80    255.68 o 
  -1   1   1    42874.13    39543.11   2754.39 o 
   2   1   1     3547.94     3865.80    184.96 o 
   3   1   1    11488.58    12250.32    552.78 o 
   4   1   1    17988.98    19166.44    861.51 o 
   5   1   1     9065.98     8930.78    526.39 o 
   6   1   1    15081.67    15863.02    902.55 o 
   7   1   1       98.37       69.24    117.73 o 
   8   1   1     5511.08     5544.29    387.04 o 
   9   1   1        1.40      -62.70     57.19 o 
  10   1   1     1311.75     1504.04    211.65 o 
  11   1   1     1057.75     1168.71    159.73 o 
  12   1   1     1236.27     1120.53    165.12 o 
 -13   2   1      246.06      184.38    108.27 o 
 -12   2   1      549.25      557.40    126.78 o 
 -11   2   1      453.95      396.82    204.19 o 
 -10   2   1     8804.73     8941.16    486.25 o 
  -9   2   1     7246.86     7389.83    404.85 o 
  -8   2   1    12557.56    12039.60    596.41 o 
  -7   2   1     3343.06     3353.09    226.24 o 
  -6   2   1      726.09      850.74     70.00 o 
  -5   2   1    13897.70    14103.68    565.74 o 
  -4   2   1     2164.23     2168.91    157.59 o 
  -3   2   1      685.45      731.98     60.39 o 
  -2   2   1     3317.00     3278.89    141.98 o 
  -1   2   1     7437.22     7415.65    336.81 o 
   0   2   1      990.60     1215.94     82.96 o 
   1   2   1     2551.35     3043.49    250.04 o 
   2   2   1    14173.64    15022.19    814.04 o 
   3   2   1       11.24        1.00     65.88 o 
   4   2   1     1780.56     1811.58    199.28 o 
   5   2   1     3089.90     2837.21    316.83 o 
   6   2   1     2685.86     2333.21    200.76 o 
   7   2   1     2383.51     1966.85    215.87 o 
   8   2   1     3022.52     2920.00    260.25 o 
   9   2   1      272.36      223.77     81.14 o 
  10   2   1     1295.49     1367.82    168.20 o 
  11   2   1      348.89      376.34    115.42 o 
  12   2   1      115.15       85.31     86.41 o 
 -13   3   1       80.38       68.74    104.55 o 
 -12   3   1     2645.34     2623.40    240.80 o 
 -11   3   1      178.51      213.45    140.56 o 
 -10   3   1       21.40       29.63     69.25 o 
  -9   3   1      115.60      243.95     82.73 o 
  -8   3   1     3519.05     3715.25    436.30 o 
  -7   3   1    13579.38    13575.61    557.39 o 
  -6   3   1      781.96      801.32     70.62 o 
  -5   3   1     1153.47     1197.86     81.55 o 
  -4   3   1     1206.93     1453.68    108.51 o 
  -3   3   1     1390.99     1313.77     67.30 o 
  -2   3   1      502.01      510.55     47.13 o 
  -1   3   1    17156.85    17163.42    750.70 o 
   0   3   1      476.65      570.43     73.81 o 
   2   3   1     6585.73     6374.63    364.56 o 
   3   3   1     5116.13     5859.00    350.73 o 
   4   3   1    33460.80    32836.04   1771.12 o 
   5   3   1        2.15      -87.88     71.99 o 
   6   3   1    13807.00    15192.96    870.05 o 
   7   3   1      894.86      914.46    137.06 o 
   8   3   1     2127.85     2084.31    219.27 o 
   9   3   1      593.74      627.18    114.80 o 
  10   3   1     2248.04     2135.39    207.16 o 
  11   3   1      960.97      689.13    132.02 o 
  12   3   1     6247.89     5569.73    710.79 o 
 -13   4   1      506.37      481.71    131.43 o 
 -12   4   1     4298.50     4362.80    322.74 o 
 -11   4   1       21.54      -66.35    110.22 o 
 -10   4   1     2721.65     2736.30    221.27 o 
  -9   4   1        0.12      -39.22     55.92 o 
  -8   4   1     9406.98     9436.22    408.30 o 
  -7   4   1     8101.45     7879.94    345.95 o 
  -6   4   1      742.75      858.22     75.60 o 
  -5   4   1     3106.60     2342.28    124.63 o 
  -4   4   1      401.21      487.46     44.38 o 
  -3   4   1    10530.25    10094.70    405.37 o 
  -2   4   1    45065.59    44368.88   1693.86 o 
  -1   4   1     2915.54     3082.60    133.32 o 
   0   4   1    20174.61    19827.32   1573.68 o 
   2   4   1    24062.30    25055.92   1900.45 o 
   3   4   1    14982.06    14995.46   1169.28 o 
   4   4   1     2418.32     2194.90    251.59 o 
   5   4   1      542.03      666.41    102.08 o 
   6   4   1     1705.65     1678.88    252.68 o 
   7   4   1     1087.81     1297.18    163.44 o 
   8   4   1     9753.98    10393.40    648.44 o 
   9   4   1      488.08      889.12    159.01 o 
  10   4   1       48.45       59.61    103.27 o 
  11   4   1      404.28      467.41    119.67 o 
  12   4   1      370.78      366.08    123.32 o 
 -13   5   1       12.63      -77.18     87.02 o 
 -12   5   1     1771.38     2029.26    212.51 o 
 -11   5   1     2138.02     2140.39    205.87 o 
 -10   5   1      123.72       43.51     67.42 o 
  -9   5   1      486.09      548.33    102.04 o 
  -8   5   1     1052.21     1132.29    110.24 o 
  -7   5   1     1885.32     1826.17    122.17 o 
  -6   5   1     2087.29     2160.37    128.32 o 
  -5   5   1     1019.62      862.01     72.21 o 
  -4   5   1     1361.23     1194.39     98.13 o 
  -3   5   1      160.22      142.43     28.13 o 
  -2   5   1     1313.14     1380.79     75.34 o 
  -1   5   1     5413.44     4913.19    236.64 o 
   0   5   1     4686.57     4544.64    392.19 o 
   2   5   1      105.49       39.73     48.29 o 
   3   5   1      288.90      411.87    100.78 o 
   4   5   1    23330.39    22447.45   1740.98 o 
   5   5   1      191.87      170.93     73.17 o 
   6   5   1      392.25      236.72     80.12 o 
   7   5   1     1689.55     1758.08    190.88 o 
   8   5   1      856.85      688.69    233.82 o 
   9   5   1     2136.58     2058.27    234.31 o 
  10   5   1      409.52      240.79     90.94 o 
  11   5   1     3370.09     3509.61    286.63 o 
  12   5   1     1272.92     1093.47    307.08 o 
 -13   6   1      126.32       75.38     98.98 o 
 -12   6   1     2937.53     3057.34    260.91 o 
 -11   6   1     1845.21     1664.57    182.44 o 
 -10   6   1     3105.94     3144.71    286.32 o 
  -9   6   1      944.57      742.30    116.33 o 
  -8   6   1     4217.13     4167.77    216.79 o 
  -7   6   1     3291.73     3311.52    177.52 o 
  -6   6   1      597.63      353.71    145.23 o 
  -5   6   1    42785.46    41723.54   1444.50 o 
  -4   6   1     1558.18     1465.87     80.00 o 
  -3   6   1    18782.72    17946.63    630.86 o 
  -2   6   1     1490.31     1586.89     89.99 o 
  -1   6   1      241.44      234.84     36.37 o 
   0   6   1     5452.96     5321.73    456.89 o 
   2   6   1     3478.94     3090.87    293.78 o 
   3   6   1     5739.78     5663.99    492.79 o 
   4   6   1     1615.59     1620.70    212.50 o 
   5   6   1       72.42      162.02    101.33 o 
   6   6   1     2582.48     2603.55    318.56 o 
   7   6   1       14.70       18.59    106.07 o 
   8   6   1     3980.64     3863.95    450.14 o 
   9   6   1     1743.81     1849.97    323.67 o 
  10   6   1     3266.88     2857.58    327.77 o 
  11   6   1      750.79      669.93    172.35 o 
 -13   7   1     1206.28     1221.10    182.00 o 
 -12   7   1     1277.68     1136.54    162.44 o 
 -11   7   1     1477.06     1625.69    185.79 o 
 -10   7   1       25.84       58.61     67.57 o 
  -9   7   1     3323.75     3431.14    197.34 o 
  -8   7   1     1620.63     1914.09    136.71 o 
  -7   7   1     3612.48     3520.70    218.62 o 
  -6   7   1       35.91       30.74     38.49 o 
  -5   7   1      106.86       92.48     33.61 o 
  -4   7   1    11449.23    11529.61    420.09 o 
  -3   7   1    13676.85    13450.32    481.72 o 
  -2   7   1     2024.43     2145.73    121.31 o 
  -1   7   1     4298.84     4434.48    274.81 o 
   0   7   1      284.39      338.98     80.55 o 
   3   7   1     2311.65     1915.94    227.81 o 
   4   7   1    12277.69    13430.71   1087.09 o 
   5   7   1       25.19      -26.06     83.65 o 
   6   7   1     1598.61     1346.24    222.52 o 
   7   7   1     7495.17     6718.45    635.31 o 
   8   7   1      235.71      168.03    131.95 o 
   9   7   1     3620.52     3292.25    433.20 o 
  10   7   1       79.58      119.82    275.01 o 
  11   7   1     4415.43     4141.47    397.94 o 
 -13   8   1     1966.74     2583.64    376.15 o 
 -12   8   1     1397.64     1505.74    191.85 o 
 -11   8   1        4.45       45.01     77.26 o 
 -10   8   1     5024.68     5000.30    320.65 o 
  -9   8   1      105.64       29.93     54.32 o 
  -8   8   1     1469.55     1539.46    183.77 o 
  -7   8   1     8205.83     7914.13    351.69 o 
  -6   8   1      364.48      472.32     63.78 o 
  -5   8   1    39776.77    38532.50   1338.71 o 
  -4   8   1    21063.47    21600.52    762.23 o 
  -3   8   1    29020.85    29050.05   1012.49 o 
  -2   8   1     3878.59     3243.99    169.59 o 
  -1   8   1     5660.28     6289.73    377.13 o 
   0   8   1     6211.06     6411.74    552.75 o 
   3   8   1     1348.37     1422.60    204.48 o 
   4   8   1      567.11      600.50    146.16 o 
   5   8   1       88.61       88.94     96.95 o 
   6   8   1     2325.94     2902.61    360.48 o 
   7   8   1      728.88      850.90    205.94 o 
   8   8   1     1857.79     2130.99    334.05 o 
   9   8   1       93.18       20.41    134.31 o 
  10   8   1     2652.35     2711.86    311.30 o 
  11   8   1      868.04      774.18    182.69 o 
 -13   9   1        1.21       11.19    106.54 o 
 -12   9   1      758.69      751.91    284.62 o 
 -11   9   1     1911.14     2180.59    210.82 o 
 -10   9   1      736.59      563.50    229.04 o 
  -9   9   1     6272.76     6629.65    314.88 o 
  -8   9   1        4.57       -0.84     47.50 o 
  -7   9   1     2911.22     3141.31    177.72 o 
  -6   9   1      156.94      189.70     52.52 o 
  -5   9   1       36.31       67.50     34.21 o 
  -4   9   1     9757.35    10205.36    378.41 o 
  -3   9   1    17049.88    16612.36    593.30 o 
  -2   9   1      166.16      128.59     39.05 o 
  -1   9   1       47.81       46.87     42.00 o 
   0   9   1     5224.77     5272.89    470.37 o 
   1   9   1      564.34      792.58    141.79 o 
   3   9   1      234.32      252.59    104.24 o 
   4   9   1    12484.07    11773.92    979.57 o 
   5   9   1      519.79      307.99    132.31 o 
   6   9   1     2798.86     2026.93    294.14 o 
   7   9   1     6365.44     6017.18    596.49 o 
   8   9   1        6.84       18.22    124.11 o 
   9   9   1     3278.72     2553.61    391.64 o 
  10   9   1       71.37       -0.69    112.37 o 
 -13  10   1      410.94      307.03    146.91 o 
 -12  10   1      581.26      805.69    188.68 o 
 -11  10   1      159.11      -59.15     85.44 o 
 -10  10   1      704.23      697.12    121.77 o 
  -9  10   1      436.61      411.30     81.17 o 
  -8  10   1       16.53        2.04     50.16 o 
  -7  10   1     4132.47     3951.96    208.30 o 
  -6  10   1     4915.53     4712.07    202.95 o 
  -5  10   1    13530.17    13384.33    488.78 o 
  -4  10   1       50.42       57.95     31.96 o 
  -3  10   1     2664.22     2557.76    134.94 o 
  -2  10   1     2536.49     2445.51    182.35 o 
  -1  10   1       42.76       37.36     45.04 o 
   0  10   1    13928.96    13539.15   1119.35 o 
   1  10   1       25.98      -15.67     61.23 o 
   3  10   1        0.24      -10.93     84.93 o 
   4  10   1     5541.40     5067.68    490.42 o 
   5  10   1     5595.34     5117.80    504.64 o 
   6  10   1      153.67      392.92    151.63 o 
   7  10   1      692.68      860.20    220.52 o 
   8  10   1      294.92      293.96    158.92 o 
   9  10   1      103.53      243.84    165.84 o 
  10  10   1      878.10      806.03    282.93 o 
 -13  11   1      130.84        0.91    115.40 o 
 -12  11   1     3218.18     3026.35    334.59 o 
 -11  11   1     5141.94     4580.75    400.32 o 
 -10  11   1      530.82      433.08    102.77 o 
  -9  11   1     2870.71     2747.27    234.46 o 
  -8  11   1      262.69      268.24     71.47 o 
  -7  11   1     4091.20     4020.42    214.97 o 
  -6  11   1     1641.75     1639.52    137.92 o 
  -5  11   1      415.15      437.58     53.52 o 
  -4  11   1    24032.38    24535.33    865.61 o 
  -3  11   1        2.99      -24.18     31.28 o 
  -2  11   1     3763.24     3808.12    258.44 o 
  -1  11   1     7201.59     7171.21    440.96 o 
   0  11   1     4784.80     4493.61    425.18 o 
   1  11   1      830.42      640.41    138.69 o 
   3  11   1     1443.33     1999.04    271.36 o 
   4  11   1    12769.83    11777.20    995.60 o 
   5  11   1      265.04      255.87    134.86 o 
   6  11   1       54.76       51.94    110.08 o 
   7  11   1     2209.87     2890.04    397.11 o 
   8  11   1       44.49      165.48    153.63 o 
   9  11   1      980.17      679.04    225.44 o 
 -13  12   1      689.28      789.97    201.82 o 
 -12  12   1       63.04       93.45    122.78 o 
 -11  12   1      442.19      522.91    178.51 o 
 -10  12   1     1115.00     1075.85    148.77 o 
  -9  12   1      567.63      847.81    127.32 o 
  -8  12   1      334.80      273.41     88.23 o 
  -7  12   1      149.88       90.43    119.81 o 
  -6  12   1       23.16       54.77     52.86 o 
  -5  12   1    11751.16    11835.69    441.09 o 
  -4  12   1     7277.63     6870.41    304.04 o 
  -3  12   1     1929.50     2071.83    148.55 o 
  -2  12   1    12630.29    12264.49    717.66 o 
  -1  12   1      145.21      159.54     63.58 o 
   0  12   1    13893.49    14163.70   1180.03 o 
   1  12   1      744.23      867.12    163.84 o 
   2  12   1     2096.13     2126.43    278.11 o 
   3  12   1       65.07       -1.28    100.60 o 
   4  12   1      130.96      159.65    115.00 o 
   5  12   1     3586.68     3637.79    422.81 o 
   6  12   1     1255.98     1275.17    260.97 o 
   7  12   1      472.96      622.18    195.18 o 
   8  12   1      425.51      411.14    182.61 o 
   9  12   1       14.15     -175.50    142.88 o 
 -12  13   1     2342.24     2607.79    321.48 o 
 -11  13   1     2526.69     2422.75    291.43 o 
 -10  13   1      149.66      111.10     85.07 o 
  -9  13   1     7798.79     8053.10    447.65 o 
  -8  13   1        7.51      -10.33     61.23 o 
  -7  13   1    10785.02    11303.77    575.09 o 
  -6  13   1      382.40      319.46    199.53 o 
  -5  13   1      102.01      189.53     90.01 o 
  -4  13   1     1710.47     1834.20    151.31 o 
  -3  13   1      136.89      154.47     56.64 o 
  -2  13   1    10634.04    10261.21    509.52 o 
  -1  13   1     1434.10     1519.68    152.29 o 
   0  13   1       33.07      161.10     89.85 o 
   1  13   1      571.54      659.73    155.09 o 
   2  13   1      787.08      586.28    155.64 o 
   3  13   1      140.46      139.78    119.37 o 
   4  13   1     4603.56     4710.48    483.68 o 
   5  13   1      208.82      102.60    112.63 o 
   6  13   1      169.58      -96.23    110.80 o 
   7  13   1     1163.25     1466.71    295.42 o 
   8  13   1      118.04      257.33    177.32 o 
 -12  14   1      571.55      497.74    313.73 o 
 -11  14   1      229.71      373.17    140.05 o 
 -10  14   1     1502.37     1333.48    188.62 o 
  -9  14   1     1944.38     1652.71    359.91 o 
  -8  14   1     2607.81     2769.35    283.77 o 
  -7  14   1     1200.89     1324.43    152.99 o 
  -6  14   1      345.95      309.19    104.71 o 
  -5  14   1      633.34      534.27    124.15 o 
  -4  14   1      431.18      498.12    127.57 o 
  -3  14   1     2158.79     2152.56    219.29 o 
  -2  14   1    13884.95    14068.88    677.94 o 
  -1  14   1     3917.78     3687.37    232.23 o 
   0  14   1      194.63       74.72     94.59 o 
   1  14   1      445.90      506.82    155.82 o 
   2  14   1        8.75       17.31     96.77 o 
   3  14   1      308.29      439.37    115.05 o 
   4  14   1     2626.48     2279.34    324.94 o 
   5  14   1     4262.69     4181.06    480.40 o 
   6  14   1       61.23      -44.47    118.64 o 
   7  14   1     3129.05     3654.01    471.65 o 
   8  14   1       23.22      -29.71    147.44 o 
 -12  15   1      228.48       66.31    154.18 o 
 -11  15   1     4783.21     5041.69    928.63 o 
 -10  15   1       51.77       70.43     84.53 o 
  -9  15   1     2534.66     2423.32    218.51 o 
  -8  15   1      385.05      362.41    129.40 o 
  -7  15   1     2445.79     2322.39    204.38 o 
  -6  15   1     1008.25     1235.01    217.87 o 
  -5  15   1        4.50      -77.26     67.76 o 
  -4  15   1     2344.78     2130.84    366.68 o 
  -3  15   1      646.12      912.99    158.04 o 
  -2  15   1     1720.97     1685.79    201.04 o 
  -1  15   1        6.33        1.18     78.39 o 
   0  15   1     2548.11     2684.53    304.44 o 
   1  15   1      233.28      153.47     84.38 o 
   2  15   1      469.45      650.07    176.23 o 
   3  15   1      601.11      648.61    107.28 o 
   4  15   1     3158.64     2656.18    211.58 o 
   5  15   1      486.42      198.46    142.88 o 
   6  15   1      554.31      490.24    198.28 o 
   7  15   1     1049.80      916.51    269.54 o 
 -11  16   1      733.55      834.91    275.83 o 
 -10  16   1     1126.32     1134.33    167.36 o 
  -9  16   1     1564.33     1261.33    250.91 o 
  -8  16   1     2152.27     1873.57    231.47 o 
  -7  16   1     3428.91     3074.33    549.29 o 
  -6  16   1       37.69      -31.86     81.55 o 
  -5  16   1     1984.20     2334.27    311.91 o 
  -4  16   1     2550.99     2825.11    275.58 o 
  -3  16   1       15.54       53.52     79.89 o 
  -2  16   1     5510.78     6385.85    450.33 o 
  -1  16   1      285.08      486.44    128.61 o 
   0  16   1     8685.88     9997.95    929.27 o 
   1  16   1     4043.05     2908.44    399.85 o 
   2  16   1     1742.06     1748.31    205.74 o 
   3  16   1     3161.29     4000.92    369.01 o 
   4  16   1      510.78      614.57    112.25 o 
   5  16   1     5705.15     5907.21    453.64 o 
   6  16   1      252.36      384.02    136.14 o 
 -11  17   1     2382.78     2659.38    326.37 o 
 -10  17   1       44.03       72.49     91.85 o 
  -9  17   1     1310.33     1269.95    299.72 o 
  -8  17   1     1495.97     1542.43    622.64 o 
  -7  17   1        1.57      -89.57    117.46 o 
  -6  17   1     1861.38     1895.56    236.72 o 
  -5  17   1       11.60      -43.33     81.87 o 
  -4  17   1     2446.99     2511.36    275.74 o 
  -3  17   1      202.59       63.92     83.59 o 
  -2  17   1     1489.66     1624.87    260.25 o 
  -1  17   1     1132.52     1149.73    182.11 o 
   0  17   1       44.28       21.69     83.59 o 
   1  17   1     2300.11     3299.36    449.23 o 
   2  17   1      967.62     1170.38    275.19 o 
   3  17   1        1.04      -61.00     97.96 o 
   4  17   1      237.04       70.60     95.76 o 
   5  17   1       87.44       44.56    100.14 o 
   6  17   1      282.98      315.79    135.85 o 
 -10  18   1      283.19      421.02    220.67 o 
  -9  18   1      411.70      224.96    130.70 o 
  -8  18   1     2122.08     2338.98    289.95 o 
  -7  18   1      390.46      354.21    135.27 o 
  -6  18   1      261.64      163.10    133.77 o 
  -5  18   1      467.15      590.29    148.60 o 
  -4  18   1       77.06      -45.96     84.78 o 
  -3  18   1        2.28       70.86     93.24 o 
  -2  18   1     5150.54     5084.93    407.77 o 
  -1  18   1      107.86       82.74     90.36 o 
   0  18   1     1410.20     1501.52    206.25 o 
   1  18   1      961.51     1034.79    260.79 o 
   2  18   1       79.73      -31.71    138.14 o 
   3  18   1     5685.00     6235.75    457.29 o 
   4  18   1      356.68      258.42    179.51 o 
   5  18   1     1986.87     1309.25    285.94 o 
 -10  19   1        1.59      109.28    123.25 o 
  -9  19   1     2338.50     2314.51    415.88 o 
  -8  19   1     2802.35     3132.83    525.14 o 
  -7  19   1      379.47      399.25    148.72 o 
  -6  19   1     5703.57     4919.15    576.80 o 
  -5  19   1       55.67      139.88    116.00 o 
  -4  19   1     7860.29     8645.44    595.53 o 
  -3  19   1      400.17      285.83    292.41 o 
  -2  19   1      817.60      662.07    152.47 o 
  -1  19   1     6191.87     6310.70    474.82 o 
   0  19   1       17.59       64.76     97.93 o 
   1  19   1     3865.31     2825.34    428.09 o 
   2  19   1     1271.92     1601.38    327.31 o 
   3  19   1        6.30       31.14    146.80 o 
   4  19   1       33.03       98.41    150.35 o 
  -9  20   1      156.67      245.21    147.47 o 
  -8  20   1     3085.71     3170.80    345.35 o 
  -7  20   1        0.52      -45.68    110.24 o 
  -6  20   1      666.49      709.34    175.26 o 
  -5  20   1       30.33       82.86    107.18 o 
  -4  20   1      128.36      148.92    110.64 o 
  -3  20   1        2.10      -76.98     91.56 o 
  -2  20   1      551.26      734.29    169.79 o 
  -1  20   1       51.70      -53.15     92.65 o 
   0  20   1     1902.64     1909.80    252.06 o 
   1  20   1     1130.60     1668.01    234.13 o 
   2  20   1      208.56      191.58    121.69 o 
   3  20   1      872.33      409.50    202.47 o 
  -8  21   1     1958.32     1911.28    285.11 o 
  -7  21   1        5.21      -35.17    108.76 o 
  -6  21   1     7237.76     8145.98    599.11 o 
  -5  21   1        4.93      -45.03    245.76 o 
  -4  21   1     2568.44     2846.62    319.44 o 
  -3  21   1     2033.82     2303.28    285.84 o 
  -2  21   1       59.62      290.36    219.51 o 
  -1  21   1     1135.24     1557.92    257.88 o 
   0  21   1     1084.69     1028.06    199.92 o 
   1  21   1     4303.20     4545.32    415.79 o 
   2  21   1        9.98     -110.62    158.92 o 
  -7  22   1        2.75       49.60    239.01 o 
  -6  22   1      415.27      209.49    138.93 o 
  -5  22   1      144.59       32.13    122.97 o 
  -4  22   1      235.99       52.79    120.93 o 
  -3  22   1      261.56       90.84    126.02 o 
  -2  22   1      100.98      103.87    119.93 o 
  -1  22   1      414.34      309.01    172.40 o 
   0  22   1      806.94      995.89    210.40 o 
   0 -22   2     3357.45     3874.88   1173.02 o 
   1 -22   2      763.31      654.99    177.01 o 
   2 -22   2     4071.14     5217.49    675.03 o 
   3 -22   2     1655.89     1690.39    495.16 o 
   4 -22   2        4.15       16.70    121.47 o 
   5 -22   2      993.57      949.58    203.08 o 
   6 -22   2      184.89      505.27    251.41 o 
  -2 -21   2     1243.10     1234.53    320.93 o 
  -1 -21   2       98.07      257.19    146.07 o 
   0 -21   2        3.85      -29.42    107.26 o 
   1 -21   2       17.70      -38.98    103.06 o 
   2 -21   2      302.24      461.93    208.31 o 
   3 -21   2     1529.74     1560.76    243.17 o 
   4 -21   2      426.79      457.29    158.77 o 
   5 -21   2      156.76      155.17    154.36 o 
   6 -21   2      372.34      182.19    133.55 o 
   7 -21   2      681.94     1026.22    211.73 o 
   8 -21   2       19.41      -28.62    116.67 o 
  -3 -20   2        0.47     -182.61    121.74 o 
  -2 -20   2     2534.08     3869.24    523.77 o 
  -1 -20   2        5.09      -24.06    148.53 o 
   0 -20   2     4077.76     3598.28    345.55 o 
   1 -20   2     1912.48     2240.72    275.28 o 
   2 -20   2     2334.02     2512.07    298.86 o 
   3 -20   2     1349.70     1216.61    221.15 o 
   4 -20   2       75.12       45.40    164.57 o 
   5 -20   2     1748.20     1761.37    554.02 o 
   6 -20   2        0.69     -144.67     96.45 o 
   7 -20   2     1768.98     2051.66    281.27 o 
   8 -20   2        4.57       18.95    112.02 o 
   9 -20   2       79.08       17.75    131.22 o 
  -4 -19   2      372.74      612.89    231.63 o 
  -3 -19   2      399.49      305.44    191.54 o 
  -2 -19   2      308.49       -6.56    139.42 o 
  -1 -19   2      714.57      814.82    242.93 o 
   0 -19   2      618.58      617.17    149.98 o 
   1 -19   2     3428.34     3851.48    355.39 o 
   2 -19   2      605.73      744.90    209.22 o 
   3 -19   2      224.09        9.37     96.18 o 
   4 -19   2      160.40      263.81    119.75 o 
   5 -19   2      198.19       77.01     98.87 o 
   6 -19   2      103.09       37.99    110.44 o 
   7 -19   2      473.93      695.00    183.79 o 
   8 -19   2      297.22      182.51    125.70 o 
   9 -19   2     1923.74     1915.17    770.99 o 
  10 -19   2      228.52      604.42    180.01 o 
  -5 -18   2      303.24      214.32    167.48 o 
  -4 -18   2       46.55      -60.87    145.07 o 
  -3 -18   2      110.37       40.45     98.84 o 
  -2 -18   2     5460.31     6084.06    640.41 o 
  -1 -18   2      319.39      385.63    185.16 o 
   0 -18   2      568.44      566.35    143.98 o 
   1 -18   2      550.88      732.37    155.10 o 
   2 -18   2     1514.10     1815.10    234.16 o 
   3 -18   2     4570.05     5323.49    429.99 o 
   4 -18   2      214.39      260.23    138.69 o 
   5 -18   2     6637.95     6693.06    782.74 o 
   6 -18   2      107.23      -99.50     84.91 o 
   7 -18   2     3723.06     4169.00    383.28 o 
   8 -18   2        5.04      -75.87     87.97 o 
   9 -18   2       17.25     -162.28    159.10 o 
  10 -18   2      556.25      722.57    340.16 o 
  -6 -17   2     1939.46     1511.90    323.12 o 
  -5 -17   2       86.29       -7.47    143.61 o 
  -4 -17   2     1439.57     1308.15    299.43 o 
  -3 -17   2        3.51       59.56    111.26 o 
  -2 -17   2      670.16      723.88    220.33 o 
  -1 -17   2     3335.98     3529.17    456.89 o 
   0 -17   2       78.56      270.63    158.19 o 
   1 -17   2       66.48       92.43     91.86 o 
   2 -17   2     2219.82     2404.57    264.73 o 
   3 -17   2     2234.71     2071.90    237.85 o 
   4 -17   2      406.74      458.32    131.84 o 
   5 -17   2      926.65      624.18    205.12 o 
   6 -17   2       47.43      168.50    110.90 o 
   7 -17   2     2585.07     2718.57    346.99 o 
   8 -17   2      180.40       74.99    116.27 o 
   9 -17   2      995.76     1022.81    195.85 o 
  10 -17   2       28.31       62.24     93.26 o 
  11 -17   2       22.30       50.43     98.04 o 
  -7 -16   2        4.72       29.44    109.27 o 
  -6 -16   2     1534.11     1135.04    200.15 o 
  -5 -16   2       12.27      228.37    111.68 o 
  -4 -16   2      248.98      464.00    194.27 o 
  -3 -16   2      968.31     1020.60    168.80 o 
  -2 -16   2      400.59      374.70    170.58 o 
  -1 -16   2      188.84      108.62    125.02 o 
   0 -16   2     6867.27     7259.90    714.40 o 
   1 -16   2      195.29      294.32    152.81 o 
   2 -16   2      334.56      401.73    119.95 o 
   3 -16   2    12497.51    11772.20    742.65 o 
   4 -16   2      101.65      169.68     96.16 o 
   5 -16   2     3846.26     3711.03    326.88 o 
   6 -16   2        5.46       38.93     84.33 o 
   7 -16   2      257.50      241.39    246.03 o 
   8 -16   2      752.03      724.35    161.49 o 
   9 -16   2      875.23      931.09    149.01 o 
  10 -16   2     4339.85     4135.97    313.83 o 
  11 -16   2     1624.57     1498.70    195.81 o 
  -7 -15   2     1021.25     1030.47    545.91 o 
  -6 -15   2     1050.12     1336.12    459.62 o 
  -5 -15   2      758.13      835.22    169.31 o 
  -4 -15   2     8950.42     8709.48    820.65 o 
  -3 -15   2      160.42      134.85    124.93 o 
  -2 -15   2      396.50      435.24    104.93 o 
  -1 -15   2       12.50       -1.46    115.00 o 
   0 -15   2      520.91      557.85    188.26 o 
   1 -15   2     5533.93     5566.21    407.56 o 
   2 -15   2      418.45      442.60    178.51 o 
   3 -15   2       26.74       91.74     86.51 o 
   4 -15   2       48.10       20.81     81.21 o 
   5 -15   2     1249.00     1333.22    189.23 o 
   6 -15   2     4501.84     3944.37    338.32 o 
   7 -15   2     1891.69     2038.76    245.36 o 
   8 -15   2        6.27      -91.25     60.83 o 
   9 -15   2      344.44      339.25    121.20 o 
  10 -15   2      170.12      313.18    106.84 o 
  11 -15   2       23.14      163.99    126.02 o 
  12 -15   2     4522.68     4339.18    782.47 o 
  -8 -14   2     2177.42     2760.03    356.56 o 
  -7 -14   2      729.98      724.48    171.80 o 
  -6 -14   2      488.88      680.93    178.33 o 
  -5 -14   2      294.30      288.13    166.57 o 
  -4 -14   2     2106.84     2233.33    231.55 o 
  -3 -14   2     2582.25     2642.61    253.17 o 
  -2 -14   2     1128.90     1094.56    227.08 o 
  -1 -14   2     1012.47     1044.66    137.93 o 
   0 -14   2     3515.65     3880.90    452.70 o 
   1 -14   2      700.03      821.54    152.72 o 
   2 -14   2       47.43      147.82     84.55 o 
   3 -14   2     3165.29     3070.46    273.39 o 
   4 -14   2      694.30      573.51    134.05 o 
   5 -14   2    12581.67    12358.93    762.35 o 
   6 -14   2      676.92      582.11    133.89 o 
   7 -14   2      883.62     1019.82    139.73 o 
   8 -14   2     3272.20     2759.18    227.85 o 
   9 -14   2      853.57     1062.16    150.95 o 
  10 -14   2     4261.90     4168.10    303.93 o 
  11 -14   2       38.71       27.13    109.20 o 
  12 -14   2     1376.07     1414.75    377.43 o 
  -8 -13   2      157.23      219.18    126.51 o 
  -7 -13   2     1198.49     1357.65    211.30 o 
  -6 -13   2     6893.72     6960.24    491.20 o 
  -5 -13   2       97.11       -3.46    121.38 o 
  -4 -13   2    11910.50    13284.17    805.41 o 
  -3 -13   2      219.36      319.84    140.88 o 
  -2 -13   2     3634.45     2750.62    346.27 o 
  -1 -13   2     7565.33     7795.88    720.60 o 
   0 -13   2      538.69      626.15    101.84 o 
   1 -13   2     6108.65     6202.79    331.00 o 
   2 -13   2      134.22       18.60     71.96 o 
   3 -13   2    10664.13    10230.29    638.10 o 
   4 -13   2      130.70      156.94     86.66 o 
   5 -13   2      586.16      414.71    192.91 o 
   6 -13   2     3245.32     2921.99    219.53 o 
   7 -13   2        6.48       10.28     66.35 o 
   8 -13   2      242.33      129.46    101.27 o 
   9 -13   2     1805.03     2031.96    295.60 o 
  10 -13   2     1186.13     1179.67    161.97 o 
  11 -13   2      253.85      282.39    128.21 o 
  12 -13   2     2527.18     1825.62    266.73 o 
  -9 -12   2      132.84      140.01    123.61 o 
  -8 -12   2     2372.49     2640.39    537.17 o 
  -7 -12   2      117.06       24.44    140.69 o 
  -6 -12   2      675.89      761.26    168.67 o 
  -5 -12   2     4803.19     4845.89    531.97 o 
  -4 -12   2        2.10       60.96    119.73 o 
  -3 -12   2      888.33      866.76    192.63 o 
  -2 -12   2     2430.02     2059.37    283.21 o 
  -1 -12   2      184.51      220.33    123.02 o 
   0 -12   2      323.17      338.22     76.90 o 
   1 -12   2     2439.38     2339.86    185.68 o 
   2 -12   2       25.89       52.44     39.03 o 
   3 -12   2     7105.69     6805.02    448.05 o 
   4 -12   2        0.22       11.53    104.43 o 
   5 -12   2     6859.73     6792.66    453.33 o 
   6 -12   2    11293.14    11371.44    572.36 o 
   7 -12   2     5157.79     4707.31    437.27 o 
   8 -12   2     4013.46     4022.43    291.56 o 
   9 -12   2      161.52       92.48     77.61 o 
  10 -12   2     9886.61     9765.54    528.25 o 
  11 -12   2      435.47      911.87    187.53 o 
  12 -12   2      588.63      734.98    183.69 o 
  -9 -11   2      122.69      135.03    120.26 o 
  -8 -11   2      186.02       54.97     99.87 o 
  -7 -11   2      138.75       63.71     89.85 o 
  -6 -11   2     8687.55     9851.97    893.91 o 
  -5 -11   2      892.63      977.74    219.79 o 
  -4 -11   2     2147.65     2577.58    229.32 o 
  -3 -11   2       94.17      113.61    149.17 o 
  -2 -11   2     1114.08     1278.63    213.41 o 
  -1 -11   2     9073.48     9072.51    794.95 o 
   0 -11   2       18.51        0.01     66.25 o 
   1 -11   2     9339.21     8689.54    528.32 o 
   2 -11   2     2566.07     2587.01    158.68 o 
   3 -11   2    21394.49    20260.82   1158.34 o 
   4 -11   2     2975.21     3197.59    259.57 o 
   5 -11   2      175.62      175.95     63.47 o 
   6 -11   2    10156.62    10560.34    529.14 o 
   7 -11   2     1805.63     2214.72    442.29 o 
   8 -11   2     1478.93     1681.77    175.99 o 
   9 -11   2     1278.22     1194.45    149.24 o 
  10 -11   2      760.08      749.24    127.55 o 
  11 -11   2       22.74      -64.57     88.20 o 
  12 -11   2      726.31     1029.61    326.67 o 
  13 -11   2      341.19      412.17    162.48 o 
 -10 -10   2     4628.83     4430.00    419.89 o 
  -9 -10   2       76.04        7.05    104.72 o 
  -8 -10   2      638.34      425.22    189.63 o 
  -7 -10   2      223.11       80.21     90.99 o 
  -6 -10   2     1033.83      985.40    225.62 o 
  -5 -10   2     3271.80     3606.22    274.90 o 
  -4 -10   2     2321.08     1921.64    183.80 o 
  -3 -10   2     7966.73     7302.29    461.18 o 
  -2 -10   2      258.64      359.39    113.90 o 
  -1 -10   2      194.09      127.75     94.22 o 
   0 -10   2     5149.88     6208.90    568.97 o 
   1 -10   2    16019.87    14689.74    850.83 o 
   2 -10   2      335.89      405.27     70.91 o 
   3 -10   2    11649.95    11537.31    703.56 o 
   4 -10   2       42.04       60.26     32.22 o 
   5 -10   2      640.29      587.70     74.48 o 
   6 -10   2     4009.97     3741.82    195.90 o 
   7 -10   2     2006.04     2195.43    147.66 o 
   8 -10   2     9350.43     9042.27    406.09 o 
   9 -10   2       97.78      193.80     75.35 o 
  10 -10   2     3877.80     4458.79    298.31 o 
  11 -10   2      818.94      692.95    165.70 o 
  12 -10   2      661.15     1312.46    697.36 o 
  13 -10   2     1326.64     1536.67    257.27 o 
 -10  -9   2       15.30      -15.01    117.82 o 
  -9  -9   2     1810.72     2468.86    622.55 o 
  -8  -9   2        4.41       68.01     95.94 o 
  -7  -9   2     1705.97     1386.69    194.84 o 
  -6  -9   2     8016.83     7818.48    726.97 o 
  -5  -9   2       54.55       56.63     60.53 o 
  -4  -9   2     6169.63     6187.28    628.56 o 
  -3  -9   2    10636.20    11233.77    664.05 o 
  -2  -9   2       43.08       52.85     75.08 o 
  -1  -9   2    28861.45    29398.82   2323.99 o 
   0  -9   2      815.27      929.63    167.67 o 
   1  -9   2    20397.18    21066.22   1181.93 o 
   2  -9   2       25.17       35.02     24.52 o 
   3  -9   2     5750.30     5302.25    348.78 o 
   4  -9   2     7158.97     6963.89    302.28 o 
   5  -9   2       50.40       41.90     35.82 o 
   6  -9   2      972.69     1227.37     99.70 o 
   7  -9   2     4782.74     4882.04    239.12 o 
   8  -9   2        2.80      -14.48     49.84 o 
   9  -9   2       15.65      -17.27     48.42 o 
  10  -9   2      127.88      180.28     78.93 o 
  11  -9   2      187.85       92.30    125.20 o 
  12  -9   2     2129.38     2184.00    286.77 o 
  13  -9   2     1126.68     1186.71    454.97 o 
 -11  -8   2      350.21      429.78    173.41 o 
 -10  -8   2     1221.74     1565.37    279.20 o 
  -9  -8   2      112.12      233.48    308.08 o 
  -8  -8   2     4300.06     3952.15    349.56 o 
  -7  -8   2     2183.65     2203.80    330.14 o 
  -6  -8   2       42.06       82.92    106.43 o 
  -5  -8   2     4086.83     4006.99    570.43 o 
  -4  -8   2     4890.52     4606.26    306.91 o 
  -3  -8   2    20846.73    20017.81   1123.82 o 
  -2  -8   2     1575.56     1548.35    198.28 o 
  -1  -8   2     1337.87     1236.35    175.87 o 
   0  -8   2     6372.94     6118.87    542.91 o 
   1  -8   2     2438.53     2816.27    187.32 o 
   2  -8   2      524.34      700.21     95.87 o 
   3  -8   2     4874.86     4670.51    208.89 o 
   4  -8   2        8.40       31.93     29.19 o 
   5  -8   2      808.28      674.82     68.57 o 
   6  -8   2      668.94      646.90     73.60 o 
   7  -8   2      558.75      532.64     74.87 o 
   8  -8   2     6878.31     7052.08    327.91 o 
   9  -8   2     3372.56     3433.34    241.06 o 
  10  -8   2     2821.50     3418.08    323.13 o 
  11  -8   2     2062.41     1971.62    198.63 o 
  12  -8   2      493.29      414.07    147.57 o 
  13  -8   2     2210.24     2242.08    526.14 o 
 -11  -7   2      319.21      329.66    204.39 o 
 -10  -7   2       78.04       13.86    102.13 o 
  -9  -7   2     3737.90     3970.31    706.29 o 
  -8  -7   2     4592.39     4065.00    593.84 o 
  -7  -7   2     3555.69     3178.56    318.93 o 
  -6  -7   2     1270.69     1098.94    229.08 o 
  -5  -7   2       23.61       15.19     51.01 o 
  -4  -7   2     1638.28     2146.85    176.12 o 
  -3  -7   2     3083.35     3046.40    218.27 o 
  -2  -7   2     1512.24     1626.35    192.63 o 
  -1  -7   2     9665.60     9570.22    792.04 o 
   0  -7   2      127.16      133.04     73.26 o 
   1  -7   2       66.69       28.78     51.21 o 
   2  -7   2     1090.72     1078.57    192.63 o 
   3  -7   2      120.89      178.04     30.39 o 
   4  -7   2     7082.80     6463.84    277.99 o 
   5  -7   2      272.45      330.62     50.54 o 
   6  -7   2     6782.93     6244.03    281.49 o 
   7  -7   2     1522.43     1653.32    120.16 o 
   8  -7   2      260.19      281.23     65.09 o 
   9  -7   2     4172.97     4120.82    426.01 o 
  10  -7   2       62.71       63.17     70.22 o 
  11  -7   2       29.59      -19.99     68.07 o 
  12  -7   2      460.59      580.38    126.40 o 
  13  -7   2      211.77      207.39    110.68 o 
 -11  -6   2       50.48       47.78    119.47 o 
 -10  -6   2     2131.12     2401.39    290.87 o 
  -9  -6   2       90.27       19.46     89.93 o 
  -8  -6   2     1715.09     1683.35    212.82 o 
  -7  -6   2      769.33      798.85    225.98 o 
  -6  -6   2      800.22      976.05    150.42 o 
  -5  -6   2     4353.77     5039.93    318.19 o 
  -4  -6   2     5171.57     5431.60    340.59 o 
  -3  -6   2    10982.82    11775.14    670.63 o 
  -2  -6   2     2830.23     3077.75    287.58 o 
  -1  -6   2     8320.01     8647.88    713.49 o 
   0  -6   2     3040.15     3570.18    331.87 o 
   1  -6   2     5160.42     4931.46    295.58 o 
   2  -6   2    12762.42    12829.02    727.15 o 
   3  -6   2     4447.78     4487.46    195.80 o 
   4  -6   2     2144.24     2044.40    112.81 o 
   5  -6   2     7905.25     7586.67    325.77 o 
   6  -6   2     1238.95     1473.25    104.34 o 
   7  -6   2      153.33      151.22     56.00 o 
   8  -6   2     4350.38     4751.58    237.82 o 
   9  -6   2       19.75       16.40     49.10 o 
  10  -6   2     4970.59     5106.50    323.93 o 
  11  -6   2     1518.55     2082.79    203.50 o 
  12  -6   2        3.72      -13.32     76.36 o 
  13  -6   2     1901.75     1865.91    232.54 o 
 -12  -5   2     1803.25     2003.61    357.66 o 
 -11  -5   2       27.78       41.41    104.18 o 
 -10  -5   2      320.61      298.20    124.91 o 
  -9  -5   2     4187.59     3924.74    280.87 o 
  -8  -5   2     4399.51     4253.67    497.53 o 
  -7  -5   2     5542.14     4920.27    439.82 o 
  -6  -5   2      536.04      581.79    133.59 o 
  -5  -5   2       48.47       81.78     43.69 o 
  -4  -5   2      897.54     1001.51    285.21 o 
  -3  -5   2     1596.72     1532.92    126.23 o 
  -2  -5   2     3495.48     3441.51    306.72 o 
  -1  -5   2     2599.76     2829.90    262.98 o 
   0  -5   2     3426.20     3390.85    310.00 o 
   1  -5   2    12470.85    13071.49    731.50 o 
   2  -5   2    47965.36    48542.41   1661.60 o 
   3  -5   2     4323.81     4763.35    206.82 o 
   4  -5   2    15797.11    15416.40    610.62 o 
   5  -5   2     3489.68     3865.78    183.60 o 
   6  -5   2    27014.90    27226.86   1229.82 o 
   7  -5   2     1214.11     1338.48    153.67 o 
   8  -5   2     1575.25     1592.74    124.84 o 
   9  -5   2     7106.76     6936.17    383.23 o 
  10  -5   2      489.77      303.63    123.28 o 
  11  -5   2     6490.69     6785.88    408.87 o 
  12  -5   2     1203.06     1438.15    182.71 o 
  13  -5   2      121.02       18.55     92.32 o 
 -12  -4   2      796.66      587.55    142.33 o 
 -11  -4   2      133.16      162.69     91.39 o 
 -10  -4   2     3892.73     4219.24    457.63 o 
  -9  -4   2       33.36       85.77     70.90 o 
  -8  -4   2      711.08      658.77    132.72 o 
  -7  -4   2     5562.02     5973.13    334.85 o 
  -6  -4   2      180.02      127.78     88.62 o 
  -5  -4   2      239.74      162.87     45.72 o 
  -4  -4   2     1388.28     1353.84    110.83 o 
  -3  -4   2    26981.87    27639.44   1508.68 o 
  -2  -4   2     2851.13     2581.46    171.28 o 
  -1  -4   2     1308.73     1259.49    143.79 o 
   0  -4   2    11007.00    11307.64    631.93 o 
   1  -4   2     6376.77     6301.07    366.52 o 
   2  -4   2    18318.97    18264.64    707.88 o 
   3  -4   2    19047.02    20014.01    898.37 o 
   4  -4   2     1256.78     1411.58    103.85 o 
   5  -4   2     7426.17     7629.81    372.84 o 
   6  -4   2      529.38      465.17     58.72 o 
   7  -4   2      210.64      382.85    115.53 o 
   8  -4   2     4403.27     4235.75    217.90 o 
   9  -4   2      134.18       31.81     69.40 o 
  10  -4   2      839.02      725.94    120.12 o 
  11  -4   2     1594.67     1394.91    167.86 o 
  12  -4   2      204.20      200.54     92.51 o 
  13  -4   2      108.87      121.17    101.51 o 
 -12  -3   2      910.24     1106.83    176.09 o 
 -11  -3   2       10.52     -100.60     67.07 o 
 -10  -3   2     1199.77     1147.94    166.50 o 
  -9  -3   2     2184.82     2778.09    225.94 o 
  -8  -3   2     1238.92     1461.87    155.34 o 
  -7  -3   2     1518.17     1500.40    143.60 o 
  -6  -3   2     2761.47     2443.77    188.22 o 
  -5  -3   2      322.00      237.43     58.34 o 
  -4  -3   2     5299.01     4956.90    219.08 o 
  -3  -3   2    12555.14    12756.21    508.05 o 
  -2  -3   2    39560.69    42974.32   1895.78 o 
  -1  -3   2    13734.90    14196.82    785.18 o 
   0  -3   2      116.64      132.26     41.92 o 
   1  -3   2     7592.33     7853.67    311.37 o 
   2  -3   2    64224.26    65829.20   2866.57 o 
   3  -3   2     2251.86     2564.84    142.14 o 
   4  -3   2    61763.08    61336.46   2686.38 o 
   5  -3   2     2553.19     2456.32    150.68 o 
   6  -3   2     3148.28     3171.08    186.67 o 
   7  -3   2     1571.13     1979.29    140.09 o 
   8  -3   2        1.35      -39.51     37.79 o 
   9  -3   2     9363.85     9279.66    485.94 o 
  10  -3   2     1804.62     1825.14    180.88 o 
  11  -3   2     4050.19     4724.90    345.27 o 
  12  -3   2       75.20      137.28     90.88 o 
  13  -3   2      192.70      237.38    113.55 o 
 -12  -2   2      723.62      508.54    125.81 o 
 -11  -2   2     1009.87      994.82    156.65 o 
 -10  -2   2     2572.20     2696.60    231.82 o 
  -9  -2   2       14.59       30.37     63.63 o 
  -8  -2   2        1.86       28.95     69.63 o 
  -7  -2   2     4510.42     4143.13    349.58 o 
  -6  -2   2     1711.27     1717.39    139.90 o 
  -5  -2   2    40513.84    40300.76   1792.72 o 
  -4  -2   2     6101.72     6333.28    315.93 o 
  -3  -2   2     3187.35     3123.93    140.74 o 
  -2  -2   2     1768.07     1638.77     83.30 o 
  -1  -2   2    53893.25    55939.97   2492.79 o 
   0  -2   2    48185.68    48734.98   2171.60 o 
   1  -2   2     3355.02     3546.28    129.55 o 
   2  -2   2     6758.16     6665.44    309.69 o 
   3  -2   2       27.57       82.15     33.13 o 
   4  -2   2     7762.98     8224.04    389.04 o 
   5  -2   2     1330.43     1146.82    101.58 o 
   6  -2   2     1643.39     1734.29    125.26 o 
   7  -2   2       31.16      -13.39     49.42 o 
   8  -2   2     2326.78     2512.24    153.56 o 
   9  -2   2      492.80      404.95     93.49 o 
  10  -2   2       35.53      -91.14     60.76 o 
  11  -2   2     5431.16     5477.01    435.63 o 
  12  -2   2      161.69      198.97     98.52 o 
  13  -2   2     1100.58     1424.29    196.42 o 
 -13  -1   2      655.83      668.29    260.27 o 
 -12  -1   2     3869.13     4035.76    457.42 o 
 -11  -1   2      197.61      399.09    110.71 o 
 -10  -1   2     1027.43     1042.65    254.26 o 
  -9  -1   2     7169.07     7704.20    422.85 o 
  -8  -1   2     2807.73     2943.01    333.11 o 
  -7  -1   2     4056.22     3745.05    466.17 o 
  -6  -1   2      497.44      479.57     75.99 o 
  -5  -1   2       65.31       80.91     44.04 o 
  -4  -1   2     3222.65     3206.28    179.04 o 
  -3  -1   2     9210.23     9643.55    447.80 o 
  -2  -1   2    15752.16    16284.90    516.85 o 
  -1  -1   2    34266.35    34831.54   1334.66 o 
   0  -1   2      542.64      542.26     41.26 o 
   1  -1   2       17.03       54.41     13.40 o 
   2  -1   2    31737.81    32928.27   1441.25 o 
   3  -1   2     6018.00     6110.75    291.07 o 
   4  -1   2     8241.18     8040.36    381.40 o 
   5  -1   2      189.04      201.34     45.11 o 
   6  -1   2     5550.80     5504.81    285.12 o 
   7  -1   2     6250.50     5786.09    305.01 o 
   8  -1   2     1707.64     1777.94    296.24 o 
   9  -1   2     8576.99     8679.70    460.80 o 
  10  -1   2      142.30      203.65     86.59 o 
  11  -1   2     3332.16     3294.61    261.95 o 
  12  -1   2     1220.89     1323.05    183.78 o 
  13  -1   2       96.54      119.68     98.91 o 
 -13   0   2     1813.03     1893.51    226.38 o 
 -12   0   2       10.12      -10.59     76.47 o 
 -11   0   2     2846.35     3134.42    487.33 o 
 -10   0   2     1135.77     1169.27    153.25 o 
  -9   0   2     1091.98     1132.89    141.69 o 
  -8   0   2      390.72      433.31     89.89 o 
  -7   0   2    12162.47    11474.21    563.80 o 
  -6   0   2      139.45       59.71     49.57 o 
  -5   0   2    38152.09    37377.17   1662.65 o 
  -4   0   2    33459.02    34640.27   1534.93 o 
  -3   0   2     5738.85     5995.04    288.47 o 
  -2   0   2      308.01      309.18     24.84 o 
  -1   0   2       36.43       33.48     11.94 o 
   0   0   2    42212.16    42617.66   1900.36 o 
   1   0   2     2070.54     2151.16    129.53 o 
   2   0   2      113.19      115.94     31.37 o 
   3   0   2       16.09       46.43     26.93 o 
   4   0   2        6.66       12.96     26.11 o 
   5   0   2      251.53      194.86     42.75 o 
   6   0   2     3398.36     3369.90    193.69 o 
   7   0   2     1156.87     1486.40    119.52 o 
   8   0   2     1086.71      996.31    149.50 o 
   9   0   2       22.23        2.34     59.07 o 
  10   0   2        7.39       -7.44     65.34 o 
  11   0   2     3701.76     3721.27    282.50 o 
  12   0   2       84.89        4.42     83.35 o 
  13   0   2     1955.37     1997.61    270.44 o 
 -13   1   2     1183.88     1431.82    197.82 o 
 -12   1   2      690.58      911.12    156.12 o 
 -11   1   2     4095.50     4692.87    347.54 o 
 -10   1   2     2468.20     2646.84    222.65 o 
  -9   1   2     6321.21     6806.26    380.94 o 
  -8   1   2      549.37      516.20     92.68 o 
  -7   1   2     5547.24     5471.14    248.63 o 
  -6   1   2      460.66      393.23     42.55 o 
  -5   1   2       66.94       78.59     25.60 o 
  -4   1   2     2224.23     1952.22    141.26 o 
  -3   1   2    19299.22    20173.39    786.32 o 
  -2   1   2       98.33      112.03     25.74 o 
  -1   1   2     2068.62     1874.49     83.33 o 
   0   1   2      240.65      332.15     37.10 o 
   1   1   2     4641.91     4951.17    225.93 o 
   2   1   2     9524.27    10051.75    556.22 o 
   3   1   2     4605.95     5096.43    246.26 o 
   4   1   2     9546.81     9828.46    458.40 o 
   5   1   2     7427.36     7424.88    362.41 o 
   6   1   2     4906.34     5013.56    332.31 o 
   7   1   2     2710.12     3152.67    256.44 o 
   8   1   2      160.49       90.14     86.20 o 
   9   1   2    10955.84    11244.69    700.02 o 
  10   1   2        1.28      -52.17     90.22 o 
  11   1   2      219.74      286.41    121.75 o 
  12   1   2      180.88       66.44     89.41 o 
 -13   2   2     3462.35     2748.80    263.39 o 
 -12   2   2      390.79      420.70    120.15 o 
 -11   2   2      512.90      493.07    136.97 o 
 -10   2   2      462.08      327.70     94.47 o 
  -9   2   2        1.28       38.99     61.25 o 
  -8   2   2      431.98      559.27     98.44 o 
  -7   2   2    24605.98    24506.69    964.93 o 
  -6   2   2    12151.23    12244.39    497.08 o 
  -5   2   2     3186.35     3242.85    154.26 o 
  -4   2   2     1198.40     1309.50    100.97 o 
  -3   2   2       61.28      107.09     37.06 o 
  -2   2   2     3662.88     3578.09    153.71 o 
  -1   2   2       39.49       -2.33     16.34 o 
   0   2   2    29692.78    30496.62   1679.27 o 
   1   2   2     3126.19     3494.71    198.91 o 
   3   2   2    10860.81    11006.99    612.62 o 
   4   2   2       63.81      -23.05     33.30 o 
   5   2   2    27700.31    26694.61   1456.86 o 
   6   2   2      172.76      187.22     67.98 o 
   7   2   2     3324.58     3334.63    414.52 o 
   8   2   2     6317.68     6207.31    422.70 o 
   9   2   2        7.59       57.05     80.72 o 
  10   2   2       89.58      146.31     77.05 o 
  11   2   2     3635.45     3463.33    272.46 o 
  12   2   2      344.35      313.77    111.73 o 
 -13   3   2      476.05      421.46    131.29 o 
 -12   3   2      151.41      141.14     94.68 o 
 -11   3   2     3969.83     4496.42    505.61 o 
 -10   3   2       71.91      125.04     75.04 o 
  -9   3   2     2191.80     2405.32    196.81 o 
  -8   3   2      153.28      228.76    121.83 o 
  -7   3   2     3841.69     3416.88    176.74 o 
  -6   3   2     4700.80     4233.71    197.00 o 
  -5   3   2     2130.89     2065.62    125.28 o 
  -4   3   2     2140.66     1792.85    114.83 o 
  -3   3   2     1659.91     1525.46     85.56 o 
  -2   3   2      662.87      672.74     48.33 o 
  -1   3   2      118.26       98.94     23.65 o 
   0   3   2     1608.56     1670.00    160.19 o 
   1   3   2      861.87     1120.44    118.09 o 
   3   3   2     2797.32     2711.68    179.47 o 
   4   3   2      351.50      781.46     95.15 o 
   5   3   2     1819.08     1643.83    152.05 o 
   6   3   2      983.04      921.68    181.79 o 
   7   3   2     2307.09     2198.33    207.01 o 
   8   3   2       44.80      -22.59     97.23 o 
   9   3   2     1412.16     1476.12    192.64 o 
  10   3   2      738.08      718.30    125.98 o 
  11   3   2      202.84      303.37    211.58 o 
  12   3   2     2764.75     2697.69    274.25 o 
 -13   4   2      655.99      545.28    136.98 o 
 -12   4   2       71.06       76.80     87.38 o 
 -11   4   2      909.39     1060.12    152.27 o 
 -10   4   2      132.40      109.01     93.25 o 
  -9   4   2      662.51      650.93    109.13 o 
  -8   4   2      831.33      810.01     83.89 o 
  -7   4   2     6043.99     5951.91    271.58 o 
  -6   4   2     4435.46     4506.27    210.89 o 
  -5   4   2    15150.24    15104.11    542.37 o 
  -4   4   2    30858.69    31901.79   1105.39 o 
  -3   4   2      436.57      534.55     48.31 o 
  -2   4   2    53568.09    53640.49   2352.00 o 
  -1   4   2     3477.03     3718.74    181.34 o 
   0   4   2    40255.54    38370.05   2112.73 o 
   2   4   2     6184.24     6237.51    507.19 o 
   3   4   2    18705.29    18646.99   1017.98 o 
   4   4   2     2428.00     2308.03    177.77 o 
   5   4   2     2729.79     2896.52    457.16 o 
   6   4   2     8570.44     8564.50    524.46 o 
   7   4   2     2856.16     2729.63    313.01 o 
   8   4   2       25.77        5.84    153.45 o 
   9   4   2      160.57      259.74    100.75 o 
  10   4   2        1.57       88.39     80.14 o 
  11   4   2     3413.57     2952.94    253.97 o 
  12   4   2     4413.48     4288.12    330.82 o 
 -13   5   2       32.62       88.17    100.80 o 
 -12   5   2     1264.28     1335.37    176.31 o 
 -11   5   2     4386.76     3898.79    283.89 o 
 -10   5   2       41.76      -31.67     62.41 o 
  -9   5   2     6716.87     6776.35    379.66 o 
  -8   5   2       70.03      125.30     48.31 o 
  -7   5   2     3835.96     3699.49    191.79 o 
  -6   5   2     9141.49     8693.47    369.23 o 
  -5   5   2       13.76       11.21     27.46 o 
  -4   5   2    28143.35    26706.75   1036.91 o 
  -3   5   2     4201.41     4747.06    237.66 o 
  -2   5   2       54.48       55.57     25.33 o 
  -1   5   2        2.39      -11.52     22.65 o 
   0   5   2       62.36       53.94     50.85 o 
   2   5   2     7972.58     7626.58    615.08 o 
   3   5   2     2060.75     2041.69    220.70 o 
   4   5   2      731.23      723.33    135.04 o 
   5   5   2      890.02      991.16    120.09 o 
   6   5   2      539.52      217.30     79.83 o 
   7   5   2     9149.01     9298.32    579.64 o 
   8   5   2      418.34      295.50    100.74 o 
   9   5   2     1359.68     1483.35    222.89 o 
  10   5   2     2244.46     2166.85    364.85 o 
  11   5   2     1182.84     1263.32    173.98 o 
 -13   6   2     2513.34     3028.72    346.18 o 
 -12   6   2      839.35      952.08    161.05 o 
 -11   6   2      143.91      143.81    106.52 o 
 -10   6   2     1475.64     1588.11    168.19 o 
  -9   6   2     1126.14     1191.44    175.84 o 
  -8   6   2     2973.07     3027.40    182.73 o 
  -7   6   2       89.93       44.09     55.77 o 
  -6   6   2       35.25       68.90     33.91 o 
  -5   6   2     2050.36     2093.08    170.82 o 
  -4   6   2      499.93      501.75     53.66 o 
  -3   6   2     1268.91     1284.76    109.06 o 
  -2   6   2    11825.02    11731.13    465.89 o 
  -1   6   2     4878.70     4977.79    249.54 o 
   0   6   2     1556.09     1385.42    164.38 o 
   1   6   2      791.33      770.17    127.21 o 
   2   6   2      744.16      596.67    108.25 o 
   3   6   2    18724.64    19898.94   1541.97 o 
   4   6   2     1326.03     1619.06    210.86 o 
   5   6   2    18176.47    19149.37   1514.64 o 
   6   6   2     1205.16     1289.75    212.68 o 
   7   6   2     8131.12     7720.98    705.47 o 
   8   6   2      981.23     1015.10    222.52 o 
   9   6   2      994.98     1196.07    262.43 o 
  10   6   2     1691.86     1691.60    324.76 o 
  11   6   2      760.21     1075.33    215.26 o 
 -13   7   2     2082.64     2159.15    258.06 o 
 -12   7   2      966.60     1086.41    167.06 o 
 -11   7   2     2024.11     1960.50    201.57 o 
 -10   7   2        0.08      -78.25     52.17 o 
  -9   7   2     7179.89     7691.27    512.08 o 
  -8   7   2      568.01      480.92     73.81 o 
  -7   7   2     5073.56     5031.51    240.86 o 
  -6   7   2    20906.55    20399.45    813.59 o 
  -5   7   2       48.89       36.06     31.32 o 
  -4   7   2    34621.19    33694.23   1304.63 o 
  -3   7   2      736.24      680.62     57.11 o 
  -2   7   2     1900.82     1846.28    104.48 o 
  -1   7   2     6853.44     6668.70    320.28 o 
   0   7   2     1087.39     1076.16    144.70 o 
   1   7   2     3619.82     3231.93    318.20 o 
   2   7   2     2008.41     1909.01    214.50 o 
   3   7   2     5758.47     6034.12    524.32 o 
   4   7   2     1359.01     1366.47    198.28 o 
   5   7   2     1755.91     2191.86    279.75 o 
   6   7   2      672.33      499.35    144.70 o 
   7   7   2     2934.52     2714.35    344.26 o 
   8   7   2     1114.95     1228.69    257.51 o 
   9   7   2     5497.10     6478.62    654.99 o 
  10   7   2     1005.43      829.21    241.84 o 
  11   7   2      695.59     1135.74    219.15 o 
 -13   8   2     2668.70     2611.86    320.03 o 
 -12   8   2     1214.30     1173.82    167.36 o 
 -11   8   2     2161.38     2160.27    212.05 o 
 -10   8   2     4249.04     4401.41    296.41 o 
  -9   8   2     1446.22     1638.01    132.36 o 
  -8   8   2     1171.05     1455.44    140.41 o 
  -7   8   2      114.58       89.51     59.19 o 
  -6   8   2     7945.08     8443.51    327.33 o 
  -5   8   2      275.77      187.61     39.67 o 
  -4   8   2     2221.63     2117.33    151.65 o 
  -3   8   2       15.57      -11.55     40.17 o 
  -2   8   2     3752.49     3444.95    183.73 o 
  -1   8   2      736.69      848.41     90.91 o 
   0   8   2    13009.60    13264.50   1093.47 o 
   1   8   2     4535.88     4339.25    408.59 o 
   3   8   2     9781.69     9984.83    822.84 o 
   4   8   2     2069.29     1698.34    227.99 o 
   5   8   2    15051.08    14809.21   1207.01 o 
   6   8   2     1206.53     1382.51    233.82 o 
   7   8   2      410.50      387.27    149.81 o 
   8   8   2     2392.63     2611.39    366.13 o 
   9   8   2      164.64     -128.66    113.72 o 
  10   8   2     1243.80     1830.28    350.46 o 
  11   8   2      566.58      800.38    198.45 o 
 -13   9   2     1306.54     1590.56    258.31 o 
 -12   9   2      481.15      376.10    123.85 o 
 -11   9   2     3655.45     4396.97    310.70 o 
 -10   9   2       49.27       89.08     94.38 o 
  -9   9   2     2708.47     2891.01    349.73 o 
  -8   9   2     7445.30     7772.83    353.11 o 
  -7   9   2     4581.56     4804.10    236.47 o 
  -6   9   2     5009.67     5256.87    220.48 o 
  -5   9   2     2537.24     2450.25    123.87 o 
  -4   9   2    19827.82    19705.21    781.79 o 
  -3   9   2     1335.38     1509.15     93.61 o 
  -2   9   2     5425.90     5789.36    289.12 o 
  -1   9   2     3235.07     3202.57    218.75 o 
   0   9   2      287.97      360.84    101.33 o 
   1   9   2    26450.75    24449.05   1977.90 o 
   3   9   2     2199.75     2109.48    253.50 o 
   4   9   2      109.54       12.21     80.37 o 
   5   9   2      856.00      813.72    176.41 o 
   6   9   2     6042.71     6221.11    588.29 o 
   7   9   2     6110.65     5161.17    524.14 o 
   8   9   2      266.29       49.02    119.55 o 
   9   9   2     2130.25     2364.26    371.41 o 
  10   9   2       85.59       48.84    162.74 o 
 -13  10   2     2037.18     1780.63    274.16 o 
 -12  10   2     1098.16     1502.85    456.71 o 
 -11  10   2      114.18       88.65     78.94 o 
 -10  10   2     1864.70     2076.38    250.66 o 
  -9  10   2      548.21      601.75     88.11 o 
  -8  10   2     3027.00     2756.52    281.96 o 
  -7  10   2     1898.11     1917.07    118.48 o 
  -6  10   2     2858.14     2810.89    153.77 o 
  -5  10   2      393.10      483.07     56.79 o 
  -4  10   2     1602.19     1499.36     90.84 o 
  -3  10   2     6726.46     6412.59    320.35 o 
  -2  10   2     4518.24     4700.28    244.09 o 
  -1  10   2        0.09      -11.26     41.42 o 
   0  10   2     2274.93     2477.62    265.71 o 
   1  10   2    16223.80    15396.40   1281.18 o 
   2  10   2      756.45      855.46    172.22 o 
   3  10   2     8988.37     7764.17    673.58 o 
   4  10   2      106.87       59.96     98.23 o 
   5  10   2     3702.95     3871.06    418.98 o 
   6  10   2      329.27      512.11    160.56 o 
   7  10   2       50.72      133.59    124.47 o 
   8  10   2     2859.91     2814.77    391.64 o 
   9  10   2       92.90      162.93    170.76 o 
  10  10   2      942.62      880.97    273.55 o 
 -13  11   2      618.03      578.71    181.99 o 
 -12  11   2      186.92      241.26    136.60 o 
 -11  11   2      545.56      588.54    149.68 o 
 -10  11   2      206.11      222.11     89.80 o 
  -9  11   2      195.00      189.08     67.83 o 
  -8  11   2     2209.39     2085.95    197.12 o 
  -7  11   2      613.19      695.61     74.96 o 
  -6  11   2     3324.76     3140.21    154.43 o 
  -5  11   2      166.98      176.46     44.42 o 
  -4  11   2    11341.74    11119.11    414.67 o 
  -3  11   2     3631.38     3533.07    194.96 o 
  -2  11   2     1960.84     1625.95    147.99 o 
  -1  11   2    14476.54    13021.17    753.44 o 
   0  11   2     1368.51     1532.50    206.67 o 
   1  11   2     1217.45     1031.51    177.69 o 
   2  11   2      734.34      574.25    148.53 o 
   3  11   2     4231.24     4297.33    428.82 o 
   4  11   2       92.77      137.23    107.89 o 
   5  11   2     3156.90     2869.81    350.82 o 
   6  11   2      184.11      153.09    123.38 o 
   7  11   2     1032.89      923.25    225.07 o 
   8  11   2      312.84      190.08    156.37 o 
   9  11   2      655.03      755.04    244.94 o 
 -13  12   2     2663.72     2854.81    797.41 o 
 -12  12   2      137.31      100.32    118.98 o 
 -11  12   2      120.16      115.53    136.41 o 
 -10  12   2     5621.50     5206.31    597.53 o 
  -9  12   2       20.90      -84.27     61.44 o 
  -8  12   2     3362.06     3744.88    349.73 o 
  -7  12   2      365.11      339.71     60.36 o 
  -6  12   2       85.09      113.52     47.64 o 
  -5  12   2     7217.91     7002.05    281.96 o 
  -4  12   2      253.42      261.14     53.54 o 
  -3  12   2     2106.77     2325.39    149.71 o 
  -2  12   2     8977.72     8656.11    524.74 o 
  -1  12   2        7.42      -71.81     47.87 o 
   0  12   2      144.92       14.40     72.35 o 
   1  12   2     5006.33     5082.81    493.88 o 
   2  12   2      602.97      722.05    176.23 o 
   3  12   2     6733.89     7234.08    473.11 o 
   4  12   2      730.47      946.03    197.74 o 
   5  12   2       92.99      180.79    122.83 o 
   6  12   2     1440.07     1609.95    278.65 o 
   7  12   2        1.19       79.46    121.92 o 
   8  12   2     3795.68     3688.27    468.73 o 
   9  12   2      456.89      314.55    195.18 o 
 -12  13   2     1391.54     1228.17    227.49 o 
 -11  13   2      222.85      209.45    124.21 o 
 -10  13   2      571.29      735.88    142.62 o 
  -9  13   2      425.49      535.68    109.27 o 
  -8  13   2     3411.34     3459.25    249.98 o 
  -7  13   2      306.95      509.38    102.33 o 
  -6  13   2     6916.56     7438.46    400.23 o 
  -5  13   2     3270.65     3476.54    183.16 o 
  -4  13   2      135.35      203.08     53.09 o 
  -3  13   2       60.04       82.25     66.13 o 
  -2  13   2      539.18      652.00    102.46 o 
  -1  13   2     3768.07     3665.03    391.01 o 
   0  13   2     2623.73     2875.82    326.04 o 
   1  13   2      761.85      864.39    180.60 o 
   2  13   2       95.90      218.15    121.92 o 
   3  13   2       46.31       21.20     69.28 o 
   4  13   2      922.90      570.43    178.96 o 
   5  13   2      390.32      607.42    191.54 o 
   6  13   2      814.21      863.84    227.26 o 
   7  13   2      477.11      -57.77    125.57 o 
   8  13   2      914.99      866.21    253.32 o 
 -12  14   2       92.48       -0.30    112.03 o 
 -11  14   2        4.17       71.35    118.28 o 
 -10  14   2     3287.71     3364.92    265.13 o 
  -9  14   2     1341.28     1686.84    204.72 o 
  -8  14   2     2041.31     1853.23    206.41 o 
  -7  14   2       44.55       65.37     64.90 o 
  -6  14   2      719.08      731.74    116.41 o 
  -5  14   2     1206.09     1649.63    201.75 o 
  -4  14   2      200.32      227.26     98.73 o 
  -3  14   2     7408.50     7786.67    403.98 o 
  -2  14   2     7136.25     7192.76    517.48 o 
  -1  14   2      128.07      185.30     75.96 o 
   0  14   2      353.79      256.24    119.01 o 
   1  14   2     1031.89     1305.60    225.62 o 
   2  14   2      436.65      582.27    163.66 o 
   3  14   2     1614.45     1837.68    201.53 o 
   4  14   2       15.55       62.42     77.27 o 
   5  14   2     1617.46     1843.89    221.18 o 
   6  14   2      120.32      174.04    144.16 o 
   7  14   2        4.95      276.10    176.23 o 
   8  14   2     5066.44     3806.73    493.34 o 
 -12  15   2      671.05      619.13    182.63 o 
 -11  15   2      424.73      432.94    153.66 o 
 -10  15   2        0.45       19.99     83.46 o 
  -9  15   2      980.98     1171.06    156.66 o 
  -8  15   2     5303.65     4635.59    446.57 o 
  -7  15   2      520.50      363.06     94.89 o 
  -6  15   2      760.83     1050.81    208.12 o 
  -5  15   2      216.09      222.46    101.24 o 
  -4  15   2       13.19       31.75     78.99 o 
  -3  15   2     6495.04     6576.58    453.16 o 
  -2  15   2      156.97      357.64    108.47 o 
  -1  15   2     5155.73     5263.62    360.81 o 
   0  15   2     2468.14     2921.02    344.08 o 
   1  15   2     3588.02     3854.66    415.15 o 
   2  15   2     5088.69     4425.27    474.57 o 
   3  15   2       62.47      -51.97     66.55 o 
   4  15   2    10330.93     9531.97    642.41 o 
   5  15   2       38.16       37.03     85.45 o 
   6  15   2     1472.09     1750.06    232.62 o 
   7  15   2      616.51      448.71    191.36 o 
 -11  16   2      141.65       97.50    122.55 o 
 -10  16   2     2349.52     2346.65    300.32 o 
  -9  16   2     1552.23     1627.17    197.27 o 
  -8  16   2     2194.45     2358.31    217.45 o 
  -7  16   2      373.11      227.24    168.58 o 
  -6  16   2      945.50      974.73    174.57 o 
  -5  16   2      511.07      577.10    134.13 o 
  -4  16   2        5.42      -93.07    101.60 o 
  -3  16   2     7765.38     7562.72    514.69 o 
  -2  16   2      268.17      434.96    118.57 o 
  -1  16   2      939.51     1282.81    184.92 o 
   0  16   2     1810.82     1787.46    288.49 o 
   1  16   2      623.81      775.27    188.99 o 
   2  16   2     1059.72     1427.89    264.80 o 
   3  16   2     6010.47     6044.62    711.30 o 
   4  16   2      364.35      432.02    142.61 o 
   5  16   2     1786.13     1726.25    222.17 o 
   6  16   2       92.69      142.95    174.32 o 
 -11  17   2        0.30       94.21    134.41 o 
 -10  17   2      533.40      369.23    124.31 o 
  -9  17   2      868.61      759.12    191.27 o 
  -8  17   2     2881.07     2870.27    451.06 o 
  -7  17   2     1495.94     1654.12    314.55 o 
  -6  17   2      336.13      344.95    189.99 o 
  -5  17   2     1738.24     2105.56    244.08 o 
  -4  17   2      534.70      633.69    161.20 o 
  -3  17   2     6980.88     6644.56    472.25 o 
  -2  17   2        0.15       28.01     83.24 o 
  -1  17   2     7134.41     7526.52    516.04 o 
   0  17   2        8.64       28.24     81.93 o 
   1  17   2     1779.48     1580.24    305.08 o 
   2  17   2     2731.92     2563.27    388.55 o 
   3  17   2       12.10      171.49     82.98 o 
   4  17   2     1423.78     1144.92    188.63 o 
   5  17   2        1.62       -4.19    129.21 o 
   6  17   2     1241.13      924.71    260.25 o 
 -10  18   2     1962.24     1414.81    278.13 o 
  -9  18   2      365.83      274.85    184.89 o 
  -8  18   2      719.84      678.67    165.03 o 
  -7  18   2     5964.98     5944.54    473.56 o 
  -6  18   2      341.78      697.52    167.85 o 
  -5  18   2     4931.94     5112.55    420.34 o 
  -4  18   2       43.10       84.04     93.13 o 
  -3  18   2     5108.13     4267.50    364.51 o 
  -2  18   2      673.62      667.96    151.78 o 
  -1  18   2      972.52      814.39    160.99 o 
   0  18   2      375.06      321.73    117.17 o 
   1  18   2     1643.25     1788.00    342.80 o 
   2  18   2       84.59      145.07    155.09 o 
   3  18   2       40.70       58.92     98.06 o 
 -10  19   2     2275.06     2599.36    458.35 o 
  -9  19   2      577.82      309.61    146.84 o 
  -8  19   2      449.45      362.07    141.77 o 
  -7  19   2      670.06      666.14    169.94 o 
  -6  19   2        3.99       22.75    101.55 o 
  -5  19   2      117.74      184.85    176.60 o 
  -4  19   2       34.32       43.78     98.17 o 
  -3  19   2     2776.45     3262.55    323.29 o 
  -2  19   2      423.02      285.11    119.76 o 
  -1  19   2     1385.45     1676.21    229.18 o 
   0  19   2       82.12      166.28    109.52 o 
   1  19   2     1804.52     1698.76    329.86 o 
   2  19   2     5223.16     4962.01    403.74 o 
   3  19   2        2.71       65.61    154.18 o 
  -9  20   2      497.42      510.63    238.56 o 
  -8  20   2      671.37      523.99    167.67 o 
  -7  20   2     7631.44     8142.15    854.91 o 
  -6  20   2       11.43       46.11    112.26 o 
  -5  20   2     7180.13     6712.94   1401.01 o 
  -4  20   2        0.49       45.69     97.61 o 
  -3  20   2     1244.96      994.75    188.64 o 
  -2  20   2      328.08       85.44    109.86 o 
  -1  20   2        0.91       20.77     97.85 o 
   0  20   2     1924.48     1938.05    249.45 o 
   1  20   2     1042.61     1681.77    247.12 o 
   2  20   2     3085.35     3862.31    530.88 o 
  -8  21   2      133.64      213.29    137.53 o 
  -7  21   2       57.76      -56.55    109.01 o 
  -6  21   2      183.83      253.72    140.04 o 
  -5  21   2      314.79      532.58    168.02 o 
  -4  21   2      238.06      406.10    148.11 o 
  -3  21   2       60.70      164.38    124.95 o 
  -2  21   2      183.04      134.50    115.36 o 
  -1  21   2     1386.69     1159.25    200.54 o 
   0  21   2       22.75      -82.92    140.88 o 
   1  21   2        3.97       16.40    165.48 o 
  -6  22   2     1227.65     1473.41    259.52 o 
  -5  22   2     4544.51     5063.92    941.66 o 
  -4  22   2      159.09      398.66    155.57 o 
  -3  22   2        3.44      -95.44    103.55 o 
  -2  22   2      545.70      383.84    233.73 o 
  -1  22   2       99.44      189.90    199.74 o 
   0  22   2     5751.79     5265.60    676.13 o 
   0 -22   3        0.07      122.84    129.94 o 
   1 -22   3        0.91        5.03    118.34 o 
   2 -22   3      643.44      871.47    195.41 o 
   3 -22   3     2221.22     1870.79    317.56 o 
   4 -22   3      477.13      467.50    358.02 o 
   5 -22   3     1168.08     1285.48    233.25 o 
   6 -22   3      189.82      207.90    144.50 o 
  -2 -21   3      105.01      148.71    180.24 o 
  -1 -21   3     2726.54     2956.54    326.51 o 
   0 -21   3        6.67      192.15    128.37 o 
   1 -21   3     2963.83     2885.64    804.06 o 
   2 -21   3      110.85       -9.82    107.63 o 
   3 -21   3      569.99      633.87    175.87 o 
   4 -21   3     3420.75     3303.45    347.26 o 
   5 -21   3        0.56       35.80    107.94 o 
   6 -21   3      415.85      316.93    145.70 o 
   7 -21   3       41.63       54.42    121.90 o 
   8 -21   3      343.18      392.82    166.45 o 
  -3 -20   3      686.06      839.60    259.70 o 
  -2 -20   3        2.80        8.38    141.79 o 
  -1 -20   3      651.61      661.73    236.01 o 
   0 -20   3      787.85      666.18    166.71 o 
   1 -20   3       51.99      -63.64     86.70 o 
   2 -20   3     1306.55     1288.17    211.94 o 
   3 -20   3       92.36       55.86    108.05 o 
   4 -20   3      865.94     1186.79    273.28 o 
   5 -20   3        1.64      -74.63    184.07 o 
   6 -20   3     1011.22     1151.35    215.69 o 
   7 -20   3      590.19      807.49    191.84 o 
   8 -20   3     3073.04     3838.28    395.54 o 
   9 -20   3       68.53      -18.33    120.82 o 
  -4 -19   3       70.60       30.43    157.64 o 
  -3 -19   3     1197.34      983.94    272.46 o 
  -2 -19   3      691.77      533.07    205.57 o 
  -1 -19   3     5388.85     6361.62    703.65 o 
   0 -19   3       15.97      -66.27     86.12 o 
   1 -19   3     5955.48     5405.15    544.64 o 
   2 -19   3      337.04      259.91    127.04 o 
   3 -19   3     2356.97     2069.83    256.82 o 
   4 -19   3     3130.27     3281.68    335.30 o 
   5 -19   3      149.51       60.45    108.47 o 
   6 -19   3     2259.07     3179.15    337.34 o 
   7 -19   3       15.29       82.13    112.61 o 
   8 -19   3      309.26      209.76    256.05 o 
   9 -19   3      189.15      167.05    133.79 o 
  10 -19   3        3.64      -23.21    118.54 o 
  -5 -18   3     3363.20     3770.10    531.79 o 
  -4 -18   3      128.13       52.49    149.44 o 
  -3 -18   3      695.97      826.17    315.74 o 
  -2 -18   3     1905.55     2145.20    357.20 o 
  -1 -18   3      331.71      666.83    213.41 o 
   0 -18   3      286.81       90.94    139.78 o 
   1 -18   3      140.58       75.84     90.25 o 
   2 -18   3     2831.27     2887.72    496.98 o 
   3 -18   3      131.14      104.82     99.27 o 
   4 -18   3      360.10      481.17    141.49 o 
   5 -18   3      129.69       27.45     90.44 o 
   6 -18   3     1463.24     1297.39    214.89 o 
   7 -18   3      314.99      -29.92     95.42 o 
   8 -18   3     2236.96     2135.90    277.44 o 
   9 -18   3      761.19      930.72    200.19 o 
  10 -18   3     1495.74     1466.52    355.38 o 
  -6 -17   3      879.53     1198.62    314.19 o 
  -5 -17   3     3333.19     2669.16    418.80 o 
  -4 -17   3      201.51      195.91    165.11 o 
  -3 -17   3     2696.26     2792.12    279.68 o 
  -2 -17   3     1209.74     1574.05    296.51 o 
  -1 -17   3     1810.52     1970.61    335.51 o 
   0 -17   3      229.03      451.78    181.15 o 
   1 -17   3     7957.62     8335.38    563.73 o 
   2 -17   3      954.89     1146.93    186.24 o 
   3 -17   3       88.11       42.95     90.68 o 
   4 -17   3     2559.31     2497.61    267.72 o 
   5 -17   3      559.68      522.55    147.08 o 
   6 -17   3     6020.72     5766.43    456.25 o 
   7 -17   3       15.92      -53.22     84.51 o 
   8 -17   3       50.28       15.67    108.61 o 
   9 -17   3      107.85      193.68    123.46 o 
  10 -17   3       33.42      -56.38     82.76 o 
  11 -17   3     3063.64     3506.38    305.01 o 
  -7 -16   3     2066.21     2156.51    282.33 o 
  -6 -16   3      258.05      123.25    118.34 o 
  -5 -16   3     2914.37     2072.85    367.04 o 
  -4 -16   3      129.05      305.26    178.96 o 
  -3 -16   3     2049.40     2303.85    399.48 o 
  -2 -16   3     1518.80     1677.93    301.62 o 
  -1 -16   3      203.99      295.78    154.73 o 
   0 -16   3      674.76      870.58    225.98 o 
   1 -16   3     2673.80     2866.00    278.20 o 
   2 -16   3      545.09      641.51    136.11 o 
   3 -16   3      316.80      215.71    112.26 o 
   4 -16   3      477.88      570.93    135.30 o 
   5 -16   3      347.79      383.04    154.73 o 
   6 -16   3      703.33      895.40    174.77 o 
   7 -16   3      855.07      887.47    174.97 o 
   8 -16   3      481.44      466.78    199.10 o 
   9 -16   3      115.32      165.09     94.16 o 
  10 -16   3     2238.25     2477.18    313.72 o 
  11 -16   3     2221.56     2104.53    230.87 o 
  -7 -15   3      240.18      437.56    152.44 o 
  -6 -15   3       48.35      170.28    109.35 o 
  -5 -15   3      652.76      593.37    142.91 o 
  -4 -15   3        3.23      -21.62     82.65 o 
  -3 -15   3     1782.59     2249.56    228.54 o 
  -2 -15   3       19.38      -25.88     99.51 o 
  -1 -15   3     2541.03     2888.03    382.17 o 
   0 -15   3       84.76      132.49    131.03 o 
   1 -15   3      545.97      636.97    136.74 o 
   2 -15   3      451.87      422.75    181.97 o 
   3 -15   3     1091.33      880.09    153.93 o 
   4 -15   3     8883.13     9472.64    616.29 o 
   5 -15   3     1091.27     1269.52    191.30 o 
   6 -15   3     3343.89     3755.05    348.36 o 
   7 -15   3     4152.83     3618.65    332.55 o 
   8 -15   3      550.55      665.28    125.59 o 
   9 -15   3     3002.50     2832.03    245.76 o 
  10 -15   3      273.29      200.93     99.77 o 
  11 -15   3     3886.33     4066.88    393.67 o 
  12 -15   3       25.44       14.16    109.93 o 
  -8 -14   3      106.36      -44.22    111.37 o 
  -7 -14   3      218.41      113.93    107.83 o 
  -6 -14   3       29.23      -25.81    184.61 o 
  -5 -14   3     9497.13     9395.84    620.69 o 
  -4 -14   3      633.14      396.82    138.21 o 
  -3 -14   3     3716.76     3232.11    387.82 o 
  -2 -14   3      684.49      603.23    172.95 o 
  -1 -14   3     1041.48      869.67    206.30 o 
   0 -14   3    12573.61    12676.04   1105.68 o 
   1 -14   3        0.71       17.30     74.63 o 
   2 -14   3     3077.15     3168.84    627.56 o 
   3 -14   3       17.69      -49.11     65.82 o 
   4 -14   3      136.57      117.70    124.20 o 
   5 -14   3      412.36      352.38    140.42 o 
   6 -14   3     3168.62     2577.22    261.18 o 
   7 -14   3       17.64      -17.69     64.85 o 
   8 -14   3     1077.63      867.94    135.07 o 
   9 -14   3      392.71      477.10    111.69 o 
  10 -14   3     1158.65     1163.10    163.35 o 
  11 -14   3     1824.24     1808.55    264.93 o 
  12 -14   3       13.34      -30.74    107.68 o 
  -8 -13   3      397.41      365.30    136.83 o 
  -7 -13   3       18.11     -123.88     82.59 o 
  -6 -13   3       85.10       61.67     92.94 o 
  -5 -13   3       12.01      -94.99     63.33 o 
  -4 -13   3     4165.91     4508.49    336.70 o 
  -3 -13   3     1187.84     1452.13    244.21 o 
  -2 -13   3       32.92       33.17    109.35 o 
  -1 -13   3      901.33      914.87    204.84 o 
   0 -13   3     2064.42     2236.38    198.83 o 
   1 -13   3       20.48       61.23    109.16 o 
   2 -13   3     9073.51     8932.19    568.05 o 
   3 -13   3      926.90      736.52    128.64 o 
   4 -13   3     9381.72     9023.21    817.00 o 
   5 -13   3       96.69      189.47     91.25 o 
   6 -13   3    10992.58    10636.60    545.26 o 
   7 -13   3    10309.72    10356.51    541.45 o 
   8 -13   3      610.04      741.43    124.30 o 
   9 -13   3     6524.97     6392.74    387.74 o 
  10 -13   3      122.81       31.87     78.38 o 
  11 -13   3     2274.42     2135.57    376.70 o 
  12 -13   3        1.42      -21.61    111.06 o 
  -9 -12   3       21.25      -41.71    104.54 o 
  -8 -12   3       16.35       49.64    108.01 o 
  -7 -12   3      953.27     1219.93    197.86 o 
  -6 -12   3      120.38      114.18     98.69 o 
  -5 -12   3     4357.20     5251.02    682.51 o 
  -4 -12   3     1218.50     1219.51    130.92 o 
  -3 -12   3    11762.98    11414.17    979.93 o 
  -2 -12   3     2237.12     2439.16    311.27 o 
  -1 -12   3       43.12       64.15     94.22 o 
   0 -12   3     9842.82     8985.27    549.60 o 
   1 -12   3      536.16      731.52    133.04 o 
   2 -12   3    14977.09    15566.02    913.81 o 
   3 -12   3       72.00      109.42    100.87 o 
   4 -12   3     3172.20     2965.96    257.76 o 
   5 -12   3     1143.25     1271.63    190.99 o 
   6 -12   3      654.27      886.45    124.45 o 
   7 -12   3     1787.04     2269.15    196.22 o 
   8 -12   3      357.97      341.27    144.83 o 
   9 -12   3       62.39       47.01     67.25 o 
  10 -12   3      247.04      207.12     90.52 o 
  11 -12   3      201.63      130.55    116.48 o 
  12 -12   3       24.15      -14.59    105.45 o 
  -9 -11   3     2161.66     3125.84    333.63 o 
  -8 -11   3      214.29      250.50    124.78 o 
  -7 -11   3     1564.69     1643.33    224.41 o 
  -6 -11   3     7768.65     8272.87    554.90 o 
  -5 -11   3        4.22      -44.14     75.71 o 
  -4 -11   3     2888.64     3552.11    278.71 o 
  -3 -11   3      341.74      591.57    155.27 o 
  -2 -11   3     8346.78     8349.73    738.46 o 
  -1 -11   3       17.64      -60.69     82.37 o 
   0 -11   3    10555.17    10880.56    935.83 o 
   1 -11   3     1998.09     1995.13    157.46 o 
   2 -11   3     9802.55     9615.01    589.66 o 
   3 -11   3      403.97      248.52     83.72 o 
   4 -11   3     9625.32     9068.39    566.39 o 
   5 -11   3       37.78       73.23     57.64 o 
   6 -11   3       11.64      -43.48     55.73 o 
   7 -11   3      853.37      699.74    112.98 o 
   8 -11   3       11.08      -76.47     50.98 o 
   9 -11   3     4093.31     4248.95    623.44 o 
  10 -11   3       31.85       27.95     76.38 o 
  11 -11   3      590.73      504.34    149.36 o 
  12 -11   3      493.68      573.04    218.88 o 
  13 -11   3     1123.10     1673.18    270.46 o 
 -10 -10   3       42.83      158.95    127.74 o 
  -9 -10   3        7.21      109.43    110.26 o 
  -8 -10   3       65.92      -73.98     82.30 o 
  -7 -10   3     2566.00     2939.84    291.93 o 
  -6 -10   3      924.03     1112.31    483.68 o 
  -5 -10   3     2586.33     2961.81    270.36 o 
  -4 -10   3      633.30      756.09    121.74 o 
  -3 -10   3    19950.26    19826.04   1599.02 o 
  -2 -10   3    17028.66    18358.79   1490.22 o 
  -1 -10   3       10.46      -93.22     62.15 o 
   0 -10   3    24608.18    23504.29   1888.24 o 
   1 -10   3     6101.33     6479.22    395.12 o 
   2 -10   3    19998.66    19592.51   1113.92 o 
   3 -10   3     2811.23     2914.76    406.22 o 
   4 -10   3      463.62      332.66     88.84 o 
   5 -10   3     1226.82     1171.86     94.15 o 
   6 -10   3      710.79     1007.57    101.29 o 
   7 -10   3     5756.55     5787.79    277.84 o 
   8 -10   3     2765.69     2823.34    371.95 o 
   9 -10   3      554.43      356.06     93.60 o 
  10 -10   3      308.72      375.65    101.09 o 
  11 -10   3     1132.42     1354.86    284.12 o 
  12 -10   3       95.90      139.01    121.25 o 
  13 -10   3     4140.72     4631.73    442.88 o 
 -10  -9   3      434.09      379.67    154.16 o 
  -9  -9   3     8360.63     7977.51    568.39 o 
  -8  -9   3     2539.68     2737.77    329.50 o 
  -7  -9   3     2996.55     3823.29    395.20 o 
  -6  -9   3     7662.44     7384.78    618.81 o 
  -5  -9   3     2414.60     2699.02    270.24 o 
  -4  -9   3     5853.89     5733.40    376.47 o 
  -3  -9   3      239.39      249.11     76.28 o 
  -2  -9   3     3150.64     3023.26    310.91 o 
  -1  -9   3       69.48      118.09     90.39 o 
   0  -9   3     2086.41     2364.81    278.65 o 
   1  -9   3     7300.55     7897.81    374.63 o 
   2  -9   3     6021.44     5711.46    368.49 o 
   3  -9   3     3117.93     2912.89    454.34 o 
   4  -9   3     1689.66     1614.34     97.42 o 
   5  -9   3     1691.01     1831.63    115.63 o 
   6  -9   3      168.60      260.67     55.07 o 
   7  -9   3    11212.78    11307.87    482.72 o 
   8  -9   3     1255.79     1459.54    124.11 o 
   9  -9   3     3149.31     3427.72    206.89 o 
  10  -9   3     1114.41     1007.24    196.56 o 
  11  -9   3     2354.17     2598.76    294.50 o 
  12  -9   3     1500.92     1890.53    260.44 o 
  13  -9   3       67.93      113.32    135.23 o 
 -11  -8   3      417.59      311.41    153.06 o 
 -10  -8   3      322.26      458.78    159.53 o 
  -9  -8   3     1629.04     1654.31    233.31 o 
  -8  -8   3      233.80      160.67    102.73 o 
  -7  -8   3     5360.62     5872.81    424.68 o 
  -6  -8   3      232.45       50.56     82.02 o 
  -5  -8   3     5975.13     6072.88    325.92 o 
  -4  -8   3        1.97       24.51     44.60 o 
  -3  -8   3        3.83        5.61     46.53 o 
  -2  -8   3    12610.74    12868.49   1052.10 o 
  -1  -8   3     2290.93     2033.31    237.28 o 
   0  -8   3    16143.33    16313.64   1322.00 o 
   1  -8   3     3832.04     4186.95    206.97 o 
   2  -8   3     1226.31     1108.09    122.74 o 
   3  -8   3     9635.68     8963.33    539.38 o 
   4  -8   3       18.04       19.54     36.48 o 
   5  -8   3     6499.73     6451.11    286.92 o 
   6  -8   3     3545.53     3888.09    196.70 o 
   7  -8   3    15809.78    15343.35    634.37 o 
   8  -8   3      679.91      524.46     82.04 o 
   9  -8   3       69.04       82.40     55.08 o 
  10  -8   3        1.03      -15.51     68.73 o 
  11  -8   3       40.74      -35.69     62.33 o 
  12  -8   3        9.19      101.67    106.39 o 
  13  -8   3     2766.06     3006.32    544.46 o 
 -11  -7   3      593.54      692.42    185.47 o 
 -10  -7   3        9.26     -126.26     84.18 o 
  -9  -7   3     9280.60     9232.14    629.32 o 
  -8  -7   3       50.83      -42.60    140.69 o 
  -7  -7   3     1084.77     1098.62    171.47 o 
  -6  -7   3     2101.82     2855.26    259.83 o 
  -5  -7   3     3045.92     2979.80    187.13 o 
  -4  -7   3     6053.27     6384.05    328.78 o 
  -3  -7   3     2665.95     3224.85    228.28 o 
  -2  -7   3     1606.61     1151.24    157.46 o 
  -1  -7   3     3585.62     3947.24    365.95 o 
   0  -7   3      411.75      455.28     75.63 o 
   1  -7   3      443.76      455.01     58.50 o 
   2  -7   3     3870.95     3534.31    241.68 o 
   3  -7   3       88.39      187.27     28.48 o 
   4  -7   3        4.12       -1.73     26.40 o 
   5  -7   3      851.34      892.10     77.06 o 
   6  -7   3     4353.69     4169.71    203.64 o 
   7  -7   3    11847.31    11297.06    479.09 o 
   8  -7   3      713.60      735.51     89.23 o 
   9  -7   3     6260.82     6495.65    363.07 o 
  10  -7   3     2131.04     2415.39    228.89 o 
  11  -7   3      143.81       87.06     78.82 o 
  12  -7   3     2733.32     3018.87    258.39 o 
  13  -7   3       57.44       76.66    137.32 o 
 -11  -6   3      485.61      323.25    232.00 o 
 -10  -6   3      689.00      676.00    163.66 o 
  -9  -6   3      394.34      413.84    193.45 o 
  -8  -6   3     6335.30     6705.38    472.23 o 
  -7  -6   3    17234.49    16327.20   1011.46 o 
  -6  -6   3      215.86      184.02     86.95 o 
  -5  -6   3      629.89      585.21     73.02 o 
  -4  -6   3      111.82       60.05     39.67 o 
  -3  -6   3       65.50       90.42     47.30 o 
  -2  -6   3     6395.28     6245.20    377.12 o 
  -1  -6   3     2140.36     2392.06    167.32 o 
   0  -6   3     4364.08     4411.69    269.36 o 
   1  -6   3      279.92      235.82     79.82 o 
   2  -6   3     9883.89    10164.57    587.78 o 
   3  -6   3    75865.27    77478.32   2944.95 o 
   4  -6   3     3361.50     3324.55    192.33 o 
   5  -6   3    24748.81    24890.66    976.84 o 
   6  -6   3     1260.50     1277.12     97.77 o 
   7  -6   3     5400.59     5773.17    269.84 o 
   8  -6   3      733.96      734.58    160.06 o 
   9  -6   3      687.38      705.10    102.75 o 
  10  -6   3     1624.72     1839.86    229.02 o 
  11  -6   3      312.63      252.80     94.08 o 
  12  -6   3       18.39       12.22     78.48 o 
  13  -6   3      402.16      535.96    132.14 o 
 -12  -5   3      185.18      237.87    150.10 o 
 -11  -5   3     1078.72     1136.53    214.89 o 
 -10  -5   3      512.82      468.42    224.89 o 
  -9  -5   3     3421.18     3998.90    355.06 o 
  -8  -5   3      305.34      138.81    127.02 o 
  -7  -5   3       42.21       51.67     78.99 o 
  -6  -5   3     1747.26     2081.89    322.94 o 
  -5  -5   3     7658.84     8271.14    408.75 o 
  -4  -5   3     9542.55     9725.97    466.76 o 
  -3  -5   3     2063.22     1991.13    129.66 o 
  -2  -5   3    23259.78    23813.79   1317.44 o 
  -1  -5   3     9510.82     9469.39    541.74 o 
   0  -5   3     2307.03     2509.20    163.16 o 
   1  -5   3    10129.01     9487.48    778.73 o 
   2  -5   3     5600.42     5917.15    217.14 o 
   3  -5   3     5889.93     6294.06    309.04 o 
   4  -5   3     3865.29     3944.96    213.44 o 
   5  -5   3       59.85       81.71     41.72 o 
   6  -5   3     1855.08     2120.24    278.46 o 
   7  -5   3     8318.01     7874.44    398.80 o 
   8  -5   3      865.17      912.75     95.90 o 
   9  -5   3     7971.27     7789.86    358.99 o 
  10  -5   3      422.31      415.37    104.50 o 
  11  -5   3      253.45      228.23     93.24 o 
  12  -5   3     2858.76     2967.00    462.45 o 
  13  -5   3      359.74      409.15    124.84 o 
 -12  -4   3       91.44      -54.58     80.58 o 
 -11  -4   3     1062.56      969.95    156.41 o 
 -10  -4   3     1618.58     1823.40    196.78 o 
  -9  -4   3      609.24      546.31    110.90 o 
  -8  -4   3     3458.15     3768.85    602.54 o 
  -7  -4   3     1046.85     1144.95    140.75 o 
  -6  -4   3     1550.47     1559.26    200.85 o 
  -5  -4   3      949.93      940.58     81.52 o 
  -4  -4   3     4577.34     4564.28    236.44 o 
  -3  -4   3     4327.01     4669.98    237.33 o 
  -2  -4   3    17684.37    17800.65    990.75 o 
  -1  -4   3     8068.96     8095.37    463.47 o 
   0  -4   3    34781.46    34389.23   1540.43 o 
   1  -4   3     1620.85     1491.54     57.00 o 
   2  -4   3     1105.70     1188.94     84.94 o 
   3  -4   3    22917.39    22587.07   1010.39 o 
   4  -4   3     1513.98     1213.56     98.37 o 
   5  -4   3    39430.05    37907.60   1685.24 o 
   6  -4   3     1030.92     1171.01    167.16 o 
   7  -4   3     2300.11     2311.10    163.73 o 
   8  -4   3     5497.75     5392.06    260.01 o 
   9  -4   3       20.10       34.01     62.91 o 
  10  -4   3     6041.54     6011.40    351.17 o 
  11  -4   3      794.87      723.96    129.97 o 
  12  -4   3     1287.73     1672.71    251.83 o 
  13  -4   3      169.00      216.71    111.44 o 
 -12  -3   3        1.19       66.22     94.30 o 
 -11  -3   3      930.50      942.21    154.07 o 
 -10  -3   3      458.94      360.83    112.20 o 
  -9  -3   3     2440.85     2083.20    194.58 o 
  -8  -3   3     2793.08     3054.56    226.69 o 
  -7  -3   3     1395.27     1617.17    206.03 o 
  -6  -3   3    10012.07    10393.29    513.14 o 
  -5  -3   3      848.72     1077.75    106.19 o 
  -4  -3   3    11072.39    10131.79    413.00 o 
  -3  -3   3    12720.22    12571.37    580.79 o 
  -2  -3   3     1555.90     1539.47    117.15 o 
  -1  -3   3     1532.33     1503.51    106.92 o 
   0  -3   3    27352.76    29274.17   1312.58 o 
   1  -3   3    56964.45    58193.65   2229.69 o 
   2  -3   3     6392.01     6548.65    309.54 o 
   3  -3   3      387.87      376.98     51.99 o 
   4  -3   3      297.67      265.99     49.84 o 
   5  -3   3        2.52      -44.95     29.97 o 
   6  -3   3       50.16       12.24     37.28 o 
   7  -3   3     2973.98     3054.84    194.07 o 
   8  -3   3      142.49      125.88     76.90 o 
   9  -3   3     2356.03     2599.21    206.38 o 
  10  -3   3     1002.19      756.74    126.49 o 
  11  -3   3      130.01      158.67     86.22 o 
  12  -3   3     1588.33     1385.09    178.02 o 
  13  -3   3      411.89      416.40    126.20 o 
 -12  -2   3      471.07      612.32    180.75 o 
 -11  -2   3     3563.34     3438.67    279.17 o 
 -10  -2   3     4798.19     4990.94    539.78 o 
  -9  -2   3      325.11      270.55    108.05 o 
  -8  -2   3     8983.48     8706.18    461.65 o 
  -7  -2   3      176.78      125.18     78.86 o 
  -6  -2   3       97.75      129.97     55.26 o 
  -5  -2   3    16067.13    16446.94    763.00 o 
  -4  -2   3     9520.78     9628.90    459.40 o 
  -3  -2   3        9.93       66.79     23.17 o 
  -2  -2   3    45559.66    46041.41   1769.53 o 
  -1  -2   3    24269.05    23968.39   1078.76 o 
   0  -2   3    20373.07    21205.26    952.94 o 
   1  -2   3    12324.62    13638.33    472.67 o 
   2  -2   3     5010.18     5142.23    246.43 o 
   3  -2   3    47132.38    48388.75   2119.17 o 
   4  -2   3     8685.97     8510.96    402.36 o 
   5  -2   3    25125.45    26102.47   1167.16 o 
   6  -2   3     3163.50     3304.11    193.86 o 
   7  -2   3     7141.31     7281.80    372.21 o 
   8  -2   3     6774.51     6427.38    480.15 o 
   9  -2   3      272.29      310.28     86.42 o 
  10  -2   3    12523.94    12018.97    758.49 o 
  11  -2   3      414.98      261.67    147.52 o 
  12  -2   3      422.75      354.68    202.97 o 
  13  -2   3       61.04      116.73    102.45 o 
 -13  -1   3      826.41      919.30    183.19 o 
 -12  -1   3     1064.08     1286.35    228.71 o 
 -11  -1   3     2022.04     2080.12    248.58 o 
 -10  -1   3        7.69      -10.30     65.78 o 
  -9  -1   3      941.75     1016.55    138.12 o 
  -8  -1   3     1515.19     1567.26    154.22 o 
  -7  -1   3      251.45       54.69     55.12 o 
  -6  -1   3    40645.52    39982.56   1785.50 o 
  -5  -1   3      126.99      227.88     55.36 o 
  -4  -1   3    27764.93    27776.30   1240.17 o 
  -3  -1   3     4576.31     4717.70    181.90 o 
  -2  -1   3    15972.13    16133.70    562.84 o 
  -1  -1   3    10844.67    10588.92    417.83 o 
   0  -1   3      112.54      192.75     25.71 o 
   1  -1   3     9417.66     9999.19    393.31 o 
   2  -1   3    12999.13    13505.91    603.14 o 
   3  -1   3     9006.48     8761.21    406.48 o 
   4  -1   3     3462.28     3044.97    166.48 o 
   5  -1   3     2256.03     2272.39    142.49 o 
   6  -1   3      142.10      196.17     76.13 o 
   7  -1   3       79.76      105.51     47.25 o 
   8  -1   3      196.07      119.00     79.21 o 
   9  -1   3     4915.08     5171.25    385.52 o 
  10  -1   3     4065.71     4004.54    374.68 o 
  11  -1   3      364.74      364.09    107.38 o 
  12  -1   3      412.08      369.64    133.60 o 
  13  -1   3      137.36       74.46    130.69 o 
 -13   0   3     1616.28     1719.05    219.33 o 
 -12   0   3      418.29      397.81    122.80 o 
 -11   0   3     1363.37     1526.74    180.88 o 
 -10   0   3    10865.56    10922.61    575.92 o 
  -9   0   3     2993.81     2820.69    304.32 o 
  -8   0   3     6749.62     6969.62    381.32 o 
  -7   0   3      150.07       52.49     51.10 o 
  -6   0   3      428.70      312.48     65.80 o 
  -5   0   3     8501.50     8346.05    408.72 o 
  -4   0   3       65.46       55.50     54.19 o 
  -3   0   3     5852.28     5852.07    248.10 o 
  -2   0   3     7109.52     7562.90    305.87 o 
  -1   0   3       63.21       79.02     16.21 o 
   0   0   3      482.70      430.62     37.46 o 
   1   0   3    18722.83    19558.64    673.39 o 
   2   0   3      361.53      573.02     61.38 o 
   3   0   3    19896.05    19856.49    884.18 o 
   4   0   3      925.70     1088.48     83.96 o 
   5   0   3    17895.19    17521.70    799.27 o 
   6   0   3     8101.39     8328.09    406.26 o 
   7   0   3     2766.92     2988.50    187.52 o 
   8   0   3     2042.93     2088.12    255.51 o 
   9   0   3     2771.31     2818.95    265.74 o 
  10   0   3     6003.19     5878.27    360.29 o 
  11   0   3       57.83      -44.06     71.53 o 
  12   0   3       80.53       42.74     92.74 o 
 -13   1   3     1182.33     1406.43    202.24 o 
 -12   1   3     1384.92     1422.28    245.09 o 
 -11   1   3     3841.92     4270.55    414.91 o 
 -10   1   3      684.72      641.56    141.85 o 
  -9   1   3      623.38      496.63    101.04 o 
  -8   1   3      976.35     1028.26    126.18 o 
  -7   1   3     1413.16     1568.79    173.11 o 
  -6   1   3    14022.77    13658.22    645.91 o 
  -5   1   3     1936.58     1762.86    163.98 o 
  -4   1   3      736.96      686.78    114.37 o 
  -3   1   3     8087.09     8562.25    349.09 o 
  -2   1   3     5932.99     5779.30    237.87 o 
  -1   1   3    14538.98    15158.66    585.82 o 
   0   1   3      485.64      592.79     62.92 o 
   1   1   3    33915.61    35535.43   1557.17 o 
   2   1   3     3734.68     3881.88    188.37 o 
   3   1   3     4123.92     4326.68    214.06 o 
   4   1   3     5853.00     5422.33    267.88 o 
   5   1   3     5883.07     6019.24    301.58 o 
   6   1   3    12902.67    12671.68    598.68 o 
   7   1   3      836.45     1220.16    288.86 o 
   8   1   3      608.65      628.24    119.68 o 
   9   1   3      272.59      204.30    101.60 o 
  10   1   3      822.09     1038.16    177.75 o 
  11   1   3      573.84      753.92    136.56 o 
  12   1   3     3234.68     3519.16    290.63 o 
 -13   2   3      915.49     1202.42    186.27 o 
 -12   2   3     1300.96     1387.70    184.66 o 
 -11   2   3        6.70      -63.16     67.83 o 
 -10   2   3     2268.76     2410.05    264.96 o 
  -9   2   3      208.01      263.51     82.00 o 
  -8   2   3     8100.04     8218.28    432.93 o 
  -7   2   3      697.72      763.45     67.30 o 
  -6   2   3     1868.65     2185.75    120.39 o 
  -5   2   3     5214.40     4833.53    194.34 o 
  -4   2   3     1155.47     1272.84     86.02 o 
  -3   2   3     9082.75     8828.90    358.85 o 
  -2   2   3    16907.01    17582.67    682.56 o 
  -1   2   3      411.69      417.61     36.81 o 
   0   2   3    12918.48    12783.80    496.83 o 
   1   2   3      495.08      694.39     78.45 o 
   2   2   3     8960.56    10015.83    548.58 o 
   4   2   3     5740.24     6341.17    378.51 o 
   5   2   3     1156.24     1280.32    129.42 o 
   6   2   3     2551.55     2199.25    191.62 o 
   7   2   3     2807.84     2650.54    330.68 o 
   8   2   3     4364.18     4457.96    439.48 o 
   9   2   3       27.86       -5.99     74.81 o 
  10   2   3     1043.21     1067.94    178.54 o 
  11   2   3      575.71      503.66    119.81 o 
  12   2   3      194.25       88.86     98.54 o 
 -13   3   3      615.61      653.74    146.17 o 
 -12   3   3     2847.39     2635.22    394.92 o 
 -11   3   3       26.67      -64.49     68.12 o 
 -10   3   3       48.41       49.49     68.79 o 
  -9   3   3      996.12     1012.31    134.04 o 
  -8   3   3     2808.16     2652.29    197.26 o 
  -7   3   3     5201.96     4734.83    221.94 o 
  -6   3   3    14814.06    14846.05    600.20 o 
  -5   3   3     2002.73     2201.54    137.80 o 
  -4   3   3    22091.75    21132.17    830.06 o 
  -3   3   3    22425.00    21507.90    837.56 o 
  -2   3   3     2929.84     2941.39    133.25 o 
  -1   3   3   193856.36   179498.00   6796.16 o 
   0   3   3    24131.30    25076.15   1954.76 o 
   1   3   3    16894.35    16954.07    932.75 o 
   2   3   3     9457.21    10314.48    566.11 o 
   3   3   3      220.94      384.90     84.38 o 
   4   3   3     5764.44     5712.90    347.36 o 
   5   3   3    14544.15    14529.87    821.84 o 
   6   3   3     1238.15     1445.30    154.00 o 
   7   3   3     5028.80     5218.96    357.80 o 
   8   3   3     3837.73     3770.97    305.86 o 
   9   3   3      321.49      335.41    106.72 o 
  10   3   3       89.38       69.24     91.05 o 
  11   3   3      273.62      128.13     88.07 o 
  12   3   3     3390.55     3440.20    320.48 o 
 -13   4   3     1748.03     2450.73    376.01 o 
 -12   4   3     2937.62     2701.19    248.79 o 
 -11   4   3     2560.42     3049.39    392.55 o 
 -10   4   3      606.42      595.56    111.21 o 
  -9   4   3      410.88      414.97     96.43 o 
  -8   4   3     6045.83     5898.28    331.29 o 
  -7   4   3     5205.21     4832.77    229.71 o 
  -6   4   3       73.89       61.50     32.03 o 
  -5   4   3    11637.47    11319.79    415.55 o 
  -4   4   3     1124.52     1038.72     78.81 o 
  -3   4   3    15156.11    14955.94    590.69 o 
  -2   4   3    13725.31    14203.13    556.67 o 
  -1   4   3     1872.74     1878.36    131.31 o 
   0   4   3      564.73      722.61    104.97 o 
   1   4   3     4208.04     4346.95    262.18 o 
   2   4   3      243.10      195.00     61.78 o 
   4   4   3     1410.34     1652.32    141.41 o 
   5   4   3       36.62        5.98     48.82 o 
   6   4   3     6731.02     6856.03    433.63 o 
   7   4   3      713.15      784.84    128.52 o 
   8   4   3    11058.25    10628.14    655.83 o 
   9   4   3     2888.32     3210.01    290.07 o 
  10   4   3     2209.49     2163.68    246.66 o 
  11   4   3     2377.21     2432.45    231.95 o 
  12   4   3      103.21       58.58     97.34 o 
 -13   5   3       44.85       12.67     95.40 o 
 -12   5   3     2083.92     1916.65    293.26 o 
 -11   5   3      493.03      588.41    122.29 o 
 -10   5   3       95.76      129.24     85.95 o 
  -9   5   3        4.67      -35.62     60.18 o 
  -8   5   3      680.97      703.28     80.93 o 
  -7   5   3     2596.64     2696.49    154.19 o 
  -6   5   3    11529.70    11553.57    428.87 o 
  -5   5   3        1.03       27.24     26.91 o 
  -4   5   3    11859.29    12071.13    484.43 o 
  -3   5   3    13938.94    13811.77    548.52 o 
  -2   5   3       16.32       85.57     26.59 o 
  -1   5   3    34328.95    33843.85   1508.92 o 
   0   5   3        0.66       39.19     38.76 o 
   1   5   3     5536.87     5425.79    482.40 o 
   2   5   3     1954.87     2039.87    201.38 o 
   3   5   3     6176.18     7024.44    579.36 o 
   4   5   3    25325.44    23334.44   1799.48 o 
   5   5   3     1207.33     1384.58    143.16 o 
   6   5   3     7786.79     7188.49    454.49 o 
   7   5   3     2051.21     2279.63    217.27 o 
   8   5   3      737.92      803.96    142.70 o 
   9   5   3      224.84       73.76     84.55 o 
  10   5   3        5.30       11.68     83.13 o 
  11   5   3     1564.78     1817.41    331.86 o 
 -13   6   3      201.25       36.99     94.01 o 
 -12   6   3     1835.99     1964.53    209.62 o 
 -11   6   3      466.05      454.43    208.91 o 
 -10   6   3    11238.29    11012.32    575.11 o 
  -9   6   3      539.91      697.74    141.91 o 
  -8   6   3     2480.83     2713.23    165.31 o 
  -7   6   3     5057.13     4893.84    235.44 o 
  -6   6   3     1846.74     1841.44    105.56 o 
  -5   6   3    11500.29    11521.82    421.55 o 
  -4   6   3     3386.62     3156.25    208.02 o 
  -3   6   3     9092.17     9355.92    438.10 o 
  -2   6   3     3608.89     3807.71    193.29 o 
  -1   6   3     1736.53     1750.01    105.96 o 
   0   6   3     2045.99     2329.09    241.47 o 
   1   6   3     8304.67     9342.23    791.49 o 
   2   6   3     4461.10     3896.03    344.62 o 
   3   6   3      124.67       72.35     63.06 o 
   4   6   3      167.83      293.78     98.59 o 
   5   6   3      394.40      407.86    124.84 o 
   6   6   3     5571.04     5295.30    503.00 o 
   7   6   3      238.03      197.92    120.10 o 
   8   6   3     8664.21     8970.45    812.45 o 
   9   6   3     4459.78     4035.81    484.59 o 
  10   6   3     3912.10     3971.66    500.81 o 
  11   6   3     1854.98     1863.24    264.66 o 
 -13   7   3       18.35        5.10     98.25 o 
 -12   7   3      557.15      604.68    134.09 o 
 -11   7   3      634.26      646.48    126.05 o 
 -10   7   3      170.01      210.17     85.02 o 
  -9   7   3     1311.54     1332.26    199.43 o 
  -8   7   3      356.63      332.18     76.40 o 
  -7   7   3      218.05      238.70     61.85 o 
  -6   7   3       56.25        8.77     36.43 o 
  -5   7   3        7.96       17.37     26.15 o 
  -4   7   3        0.24       -9.39     28.10 o 
  -3   7   3    15047.95    14593.93    580.80 o 
  -2   7   3     3005.44     3287.34    207.15 o 
  -1   7   3    26240.48    26871.06   1480.95 o 
   0   7   3     9667.94     9615.78    810.62 o 
   1   7   3    28966.21    30649.01   2454.66 o 
   2   7   3     8941.49     9188.05    741.74 o 
   3   7   3     2479.91     2286.81    248.76 o 
   4   7   3    15238.51    15519.05   1234.16 o 
   5   7   3      102.10      118.64     94.40 o 
   6   7   3     1984.40     1718.39    250.04 o 
   7   7   3      807.64      842.34    199.74 o 
   8   7   3       18.47      -89.12     86.20 o 
   9   7   3      661.77      602.32    192.27 o 
  10   7   3      195.26      137.41    147.62 o 
  11   7   3      695.73      474.13    159.16 o 
 -13   8   3      222.45      -40.63     95.30 o 
 -12   8   3     5347.29     6020.24    594.64 o 
 -11   8   3        1.24      -36.45     74.94 o 
 -10   8   3     9847.11    10099.68    533.56 o 
  -9   8   3       16.05       36.98     53.41 o 
  -8   8   3      411.58      250.10    135.23 o 
  -7   8   3    13544.44    12906.78    479.86 o 
  -6   8   3     3684.87     3540.05    183.73 o 
  -5   8   3    20352.58    20120.37    799.73 o 
  -4   8   3      124.95      132.98     38.49 o 
  -3   8   3    24864.46    24099.10    941.89 o 
  -2   8   3     2171.29     2029.95    199.90 o 
  -1   8   3     2190.10     2298.21    170.35 o 
   0   8   3    23192.10    24240.20   1953.66 o 
   1   8   3      150.31      151.08     88.39 o 
   2   8   3     4832.36     4522.15    298.19 o 
   3   8   3     1575.02     1351.16    187.71 o 
   4   8   3      754.71      753.76    155.82 o 
   5   8   3      810.67      652.44    164.75 o 
   6   8   3     3946.42     3558.88    391.28 o 
   7   8   3      528.68      659.54    182.97 o 
   8   8   3     3389.12     3044.95    393.10 o 
   9   8   3      111.22      -41.92    110.80 o 
  10   8   3      421.34      148.17    154.91 o 
 -13   9   3       10.80       47.90    101.20 o 
 -12   9   3     1157.37     1195.74    195.27 o 
 -11   9   3      979.92     1139.00    160.47 o 
 -10   9   3       50.21      -60.33     81.36 o 
  -9   9   3     3626.45     4159.31    231.55 o 
  -8   9   3      436.38      427.04     88.20 o 
  -7   9   3       95.40      132.19     45.33 o 
  -6   9   3      293.86      308.37     52.58 o 
  -5   9   3     1636.76     1653.10    108.21 o 
  -4   9   3     8189.71     8229.30    348.60 o 
  -3   9   3      880.73      780.69     79.12 o 
  -2   9   3      559.76      508.20     63.97 o 
  -1   9   3    14375.46    13715.85    782.31 o 
   0   9   3     6641.57     6242.43    560.40 o 
   1   9   3      256.42      395.11    115.36 o 
   2   9   3     5037.53     4283.48    290.24 o 
   3   9   3     1722.31     1537.60    209.76 o 
   4   9   3    14894.13    15507.57   1246.37 o 
   5   9   3      670.97      592.30    154.54 o 
   6   9   3      384.09      375.42    134.68 o 
   7   9   3     5476.25     5206.92    526.69 o 
   8   9   3        0.37       41.37    126.11 o 
   9   9   3     1355.90     1208.28    270.82 o 
  10   9   3      301.13      363.21    199.56 o 
 -13  10   3      204.04      256.65    141.18 o 
 -12  10   3     1782.92     1889.27    207.89 o 
 -11  10   3     3187.09     2803.90    237.88 o 
 -10  10   3     6736.86     5615.28    715.26 o 
  -9  10   3     1694.12     2313.86    210.76 o 
  -8  10   3       63.22       67.37     54.06 o 
  -7  10   3     4073.95     4428.34    201.18 o 
  -6  10   3      942.78      946.58     79.06 o 
  -5  10   3    27695.24    28060.14    986.28 o 
  -4  10   3      127.82      106.41     40.78 o 
  -3  10   3     8678.08     7813.44    383.61 o 
  -2  10   3     3640.20     3896.67    211.23 o 
  -1  10   3      495.27      401.09     75.70 o 
   0  10   3    11173.73    10135.91    869.49 o 
   1  10   3     1626.54     1669.18    230.36 o 
   2  10   3     1383.79     1192.06    203.02 o 
   3  10   3     3740.18     4097.96    396.75 o 
   4  10   3      584.99      788.94    171.49 o 
   5  10   3       32.30       61.23     91.67 o 
   6  10   3     2374.85     2522.27    331.32 o 
   7  10   3     1466.66     1726.22    289.77 o 
   8  10   3      804.72      767.25    224.34 o 
   9  10   3        3.10      -72.35    124.47 o 
  10  10   3      939.72      692.17    238.19 o 
 -13  11   3      221.75       72.54    124.05 o 
 -12  11   3     3053.01     2865.91    325.33 o 
 -11  11   3     1491.74     1496.22    445.68 o 
 -10  11   3      180.82      121.85     80.02 o 
  -9  11   3     4739.17     4878.28    348.92 o 
  -8  11   3     2806.67     2898.37    180.39 o 
  -7  11   3     4935.80     5077.44    223.78 o 
  -6  11   3      719.83      811.42     75.80 o 
  -5  11   3      719.69      966.16     80.13 o 
  -4  11   3     2023.30     2044.56    163.69 o 
  -3  11   3      449.30      436.24     67.06 o 
  -2  11   3      465.62      588.36    129.06 o 
  -1  11   3     3741.41     3574.90    250.71 o 
   0  11   3     2612.49     2570.02    294.87 o 
   1  11   3      880.46      724.24    163.66 o 
   2  11   3     7210.25     7613.46    703.46 o 
   3  11   3       20.32       81.92     77.18 o 
   4  11   3     4886.20     5400.28    513.75 o 
   5  11   3      337.73       93.86    107.52 o 
   6  11   3     1877.36     1764.13    283.94 o 
   7  11   3     3069.60     3301.73    415.52 o 
   8  11   3      901.46     1478.19    302.53 o 
   9  11   3     3633.22     2617.58    391.46 o 
 -13  12   3      910.61      940.60    211.65 o 
 -12  12   3      346.90      303.26    245.76 o 
 -11  12   3      672.36      926.71    293.60 o 
 -10  12   3     1553.21     1186.35    151.87 o 
  -9  12   3     5255.14     5229.37    324.06 o 
  -8  12   3        5.96      -14.97     42.97 o 
  -7  12   3    14556.02    14274.47    535.34 o 
  -6  12   3       34.62       69.10     44.32 o 
  -5  12   3     2712.68     2526.90    135.75 o 
  -4  12   3      263.82      299.17     64.80 o 
  -3  12   3     2251.68     2248.08    210.46 o 
  -2  12   3     7969.24     7608.42    471.54 o 
  -1  12   3     5499.91     5735.32    371.56 o 
   0  12   3     3913.06     4013.39    405.86 o 
   1  12   3       72.95      -15.49     84.74 o 
   2  12   3     1765.57     1537.60    248.04 o 
   3  12   3      155.04      163.57     85.06 o 
   4  12   3      151.22      347.66    100.89 o 
   5  12   3      476.97      583.00    166.57 o 
   6  12   3      124.50      264.98    140.33 o 
   7  12   3     1807.24     1819.90    305.62 o 
   8  12   3     1838.53     2003.42    342.07 o 
 -12  13   3     1822.02     1841.12    277.65 o 
 -11  13   3     2234.18     2577.15    296.81 o 
 -10  13   3       61.37      101.64     78.43 o 
  -9  13   3     5561.38     4919.16    323.20 o 
  -8  13   3     1037.94     1307.08    148.94 o 
  -7  13   3     1122.20     1113.45    134.81 o 
  -6  13   3      773.39      903.93     84.67 o 
  -5  13   3     1191.17     1387.18    109.46 o 
  -4  13   3      414.72      529.01     84.85 o 
  -3  13   3     2049.28     2189.11    170.28 o 
  -2  13   3     5869.39     5570.35    364.92 o 
  -1  13   3     1493.61     1589.88    160.40 o 
   0  13   3     2318.68     1798.21    250.95 o 
   1  13   3        0.11       10.02     89.85 o 
   2  13   3      640.38      307.63    141.97 o 
   3  13   3       16.87       22.71     68.37 o 
   4  13   3     5830.36     5636.93    399.69 o 
   5  13   3     2614.13     2548.06    384.81 o 
   6  13   3     1443.64     1487.30    269.54 o 
   7  13   3     2688.87     2456.30    366.13 o 
 -12  14   3     1102.41     1169.09    222.03 o 
 -11  14   3      233.92      210.43    133.95 o 
 -10  14   3      119.71      172.47     97.31 o 
  -9  14   3     3179.45     3203.78    248.42 o 
  -8  14   3      503.96      698.76    117.54 o 
  -7  14   3     1694.79     1604.17    163.38 o 
  -6  14   3       92.32       50.93     63.80 o 
  -5  14   3     2156.01     2317.04    237.65 o 
  -4  14   3     1122.74     1292.01    111.01 o 
  -3  14   3      648.70      769.67    118.38 o 
  -2  14   3     7458.72     7202.26    460.76 o 
  -1  14   3      304.70      376.44     95.38 o 
   0  14   3    13255.51    12839.51   1106.41 o 
   1  14   3     5687.32     5286.19    529.42 o 
   2  14   3     5388.94     4855.91    505.36 o 
   3  14   3     4131.79     3874.45    721.05 o 
   4  14   3       22.70       48.50     80.91 o 
   5  14   3     1296.00     1286.84    184.85 o 
   6  14   3      586.95      889.46    169.37 o 
   7  14   3     1015.78      835.23    248.95 o 
 -12  15   3     1840.08     2040.12    289.24 o 
 -11  15   3      528.40      839.54    190.59 o 
 -10  15   3       64.64       13.81     80.62 o 
  -9  15   3     3714.50     3210.20    509.23 o 
  -8  15   3      391.60      389.86    100.54 o 
  -7  15   3     1009.29     1406.02    160.22 o 
  -6  15   3        4.96        5.69     79.68 o 
  -5  15   3     1271.33     1303.01    182.41 o 
  -4  15   3      787.44      821.46    156.00 o 
  -3  15   3       91.76      -80.73     86.75 o 
  -2  15   3     2096.93     2172.22    202.64 o 
  -1  15   3     1824.80     1982.38    194.81 o 
   0  15   3      394.05      492.13    113.39 o 
   1  15   3       32.45      -20.23     90.58 o 
   2  15   3     3315.94     3314.30    404.77 o 
   3  15   3      280.67      431.33    115.91 o 
   4  15   3     1940.24     2131.68    375.42 o 
   5  15   3       65.98       68.24     90.91 o 
   6  15   3     2342.86     2076.13    371.60 o 
   7  15   3     4152.09     3837.35    537.80 o 
 -11  16   3      473.86      247.87    139.05 o 
 -10  16   3       79.29       86.03     88.49 o 
  -9  16   3     2383.31     3071.59    348.16 o 
  -8  16   3     2486.90     2749.58    242.84 o 
  -7  16   3     3006.45     3426.83    322.62 o 
  -6  16   3      362.94      211.13    109.52 o 
  -5  16   3     2115.14     2475.64    260.29 o 
  -4  16   3     2476.53     3366.36    302.60 o 
  -3  16   3       12.54        2.00     78.46 o 
  -2  16   3    10909.69    11675.69   1001.25 o 
  -1  16   3        5.68      -20.78     96.04 o 
   0  16   3     8796.25     8393.21    540.17 o 
   1  16   3     1057.20     1145.59    237.28 o 
   2  16   3        1.81      144.34    129.39 o 
   3  16   3     6222.60     6522.14    456.09 o 
   4  16   3       58.46       87.86    220.61 o 
   5  16   3      678.35      927.99    255.32 o 
 -11  17   3     1371.62     1548.91    259.01 o 
 -10  17   3       15.06       90.40     94.49 o 
  -9  17   3     7367.68     6563.04    400.75 o 
  -8  17   3      404.50      405.88    140.00 o 
  -7  17   3     1033.74     1024.92    241.93 o 
  -6  17   3     3936.77     4333.68    372.30 o 
  -5  17   3     1183.84     1491.61    613.89 o 
  -4  17   3     4736.66     5473.76   1105.68 o 
  -3  17   3      693.92      678.81    146.28 o 
  -2  17   3      387.84      372.64    122.60 o 
  -1  17   3       34.93        5.47    117.73 o 
   0  17   3        0.77       28.98    106.25 o 
   2  17   3     4700.60     4365.67    347.28 o 
   3  17   3        0.27      -33.30     81.82 o 
   4  17   3     1163.40     1896.99    350.09 o 
   5  17   3       48.76       85.47    150.35 o 
 -10  18   3        7.58        4.68     91.42 o 
  -9  18   3        0.69      -84.95    139.05 o 
  -8  18   3     1456.67     1318.42    363.30 o 
  -7  18   3     1127.31     1488.77    220.36 o 
  -6  18   3        0.10       78.65    104.26 o 
  -5  18   3       10.14       99.47    128.94 o 
  -4  18   3      938.44     1069.15    308.72 o 
  -3  18   3       46.04      115.62    100.19 o 
  -2  18   3     3815.39     3835.13    336.78 o 
  -1  18   3        3.06       22.92     88.57 o 
   0  18   3     2544.64     2724.56    365.22 o 
   1  18   3      747.15      895.92    219.79 o 
   2  18   3       29.93       73.81    119.73 o 
   3  18   3     3911.28     3147.73    436.11 o 
 -10  19   3        3.09       54.02    135.23 o 
  -9  19   3     2829.67     2682.70    495.07 o 
  -8  19   3     2534.29     2855.04    318.62 o 
  -7  19   3      117.30      222.66    117.78 o 
  -6  19   3     5197.67     5085.91    590.11 o 
  -5  19   3       63.78      -19.04     98.62 o 
  -4  19   3     1494.68     1514.32    222.46 o 
  -3  19   3      218.95      129.25    105.72 o 
  -2  19   3     1596.73     1845.34    514.93 o 
  -1  19   3      179.63      177.49    113.57 o 
   0  19   3      135.65      101.65    104.62 o 
   1  19   3     1461.39     1397.09    315.83 o 
   2  19   3      348.64      253.87    172.77 o 
   3  19   3       90.57      196.10    174.95 o 
  -9  20   3      265.19      142.08    133.28 o 
  -8  20   3       31.93       23.25    116.96 o 
  -7  20   3      377.98      589.25    165.79 o 
  -6  20   3      150.92      345.34    158.92 o 
  -5  20   3     1096.70     1135.83    205.16 o 
  -4  20   3     3024.76     4269.61    704.01 o 
  -3  20   3       92.94      138.88    111.32 o 
  -2  20   3      784.03      472.68    276.37 o 
  -1  20   3       52.94       34.49     98.82 o 
   0  20   3      727.86     1133.02    308.90 o 
   1  20   3      835.41      895.37    277.01 o 
   2  20   3        3.76      -12.94    152.17 o 
   3  20   3     1691.50     2073.40    382.17 o 
  -8  21   3     1420.81     2041.16    294.84 o 
  -7  21   3       74.18      -55.91    124.02 o 
  -6  21   3     3668.41     4655.60    430.63 o 
  -5  21   3      342.74      334.45    144.43 o 
  -4  21   3     1900.80     2392.26    612.89 o 
  -3  21   3     1896.79     2028.34    270.22 o 
  -2  21   3      682.68      734.45    268.99 o 
  -1  21   3      536.99      258.61    213.96 o 
   0  21   3      249.07      170.76    185.71 o 
   1  21   3     2380.22     2315.60    414.79 o 
  -6  22   3      225.30      123.68    165.02 o 
  -5  22   3      226.69      150.79    138.82 o 
  -4  22   3      379.48      295.56    148.99 o 
  -3  22   3        8.04      -96.95    165.48 o 
  -2  22   3      661.79      731.35    280.47 o 
  -1  22   3        9.08      -25.15    153.63 o 
   0 -22   4     1027.17     1348.17    237.25 o 
   1 -22   4      231.01      118.83    136.42 o 
   2 -22   4     1538.17     1821.64    505.55 o 
   3 -22   4      275.63      219.67    135.36 o 
   4 -22   4        8.55       68.63    216.69 o 
   5 -22   4     1640.75     1784.74    270.30 o 
   6 -22   4       22.16      140.76    193.64 o 
  -2 -21   4       31.88      239.29    190.99 o 
  -1 -21   4       50.12       40.84    113.24 o 
   0 -21   4        1.33       61.70    110.02 o 
   1 -21   4       69.88      264.21    316.01 o 
   2 -21   4     1363.86     1316.07    227.83 o 
   3 -21   4     1139.28     1491.39    267.35 o 
   4 -21   4     2767.15     3412.04    364.88 o 
   5 -21   4      475.94      615.83    171.32 o 
   6 -21   4      639.86      480.28    164.78 o 
   7 -21   4      520.40      552.94    209.13 o 
  -3 -20   4       42.71     -214.05    142.70 o 
  -2 -20   4     2153.37     2505.87    412.78 o 
  -1 -20   4      229.87       55.95    158.19 o 
   0 -20   4     3728.66     3954.26    376.38 o 
   1 -20   4      110.37       13.80     99.75 o 
   2 -20   4     3262.97     3400.56    491.97 o 
   3 -20   4     1597.01     1781.75    244.41 o 
   4 -20   4      107.39       53.25    103.63 o 
   5 -20   4     2212.79     2533.05    299.86 o 
   6 -20   4      115.77      -19.85    102.57 o 
   7 -20   4     2449.44     2538.41    315.88 o 
   8 -20   4      118.19      -65.88    198.01 o 
   9 -20   4       37.01      183.15    144.52 o 
  -4 -19   4     1006.39      988.31    276.83 o 
  -3 -19   4        9.05       38.82    153.45 o 
  -2 -19   4     1647.14     1745.54    337.34 o 
  -1 -19   4      396.40      408.05    192.27 o 
   0 -19   4        9.31       72.10    100.91 o 
   1 -19   4      197.28      424.89    131.94 o 
   2 -19   4      158.75      248.30    125.63 o 
   3 -19   4      535.68      597.52    157.41 o 
   4 -19   4     1632.24     1709.26    244.39 o 
   5 -19   4     1197.39     1232.29    228.44 o 
   6 -19   4        5.25      -66.85     94.17 o 
   7 -19   4     1044.04     1016.02    199.91 o 
   8 -19   4       40.61       31.02    124.24 o 
   9 -19   4      674.07      811.33    189.92 o 
  -5 -18   4      983.05     1424.24    347.72 o 
  -4 -18   4       73.24       49.02    146.16 o 
  -3 -18   4       85.64      -17.50    140.69 o 
  -2 -18   4     8401.05     7087.50    717.13 o 
  -1 -18   4       46.65     -128.48    107.16 o 
   0 -18   4     2355.18     2940.70    427.91 o 
   1 -18   4       15.20      -17.33     88.11 o 
   2 -18   4      265.14      354.99    132.96 o 
   3 -18   4      261.45      221.38    111.97 o 
   4 -18   4      891.40     1017.62    190.08 o 
   5 -18   4     5144.05     3409.53    327.01 o 
   6 -18   4      318.65      392.52    138.66 o 
   7 -18   4     1266.82     1569.48    242.51 o 
   8 -18   4      132.77       88.10    152.17 o 
   9 -18   4      468.60      569.68    177.64 o 
  10 -18   4     1018.33      945.52    234.82 o 
  -6 -17   4     2869.25     2838.64    461.26 o 
  -5 -17   4       39.90      234.55    177.32 o 
  -4 -17   4     3345.13     2941.80    436.84 o 
  -3 -17   4      403.41      272.74    186.35 o 
  -2 -17   4        5.30       47.20    121.92 o 
  -1 -17   4      548.60      658.63    211.04 o 
   0 -17   4      407.51      367.77    176.96 o 
   1 -17   4     1985.65     2065.79    239.77 o 
   2 -17   4       96.89       12.10    136.77 o 
   3 -17   4      938.26      993.71    172.03 o 
   4 -17   4      670.00      879.37    171.50 o 
   5 -17   4       57.93       91.53    108.44 o 
   6 -17   4     1971.32     2387.38    566.87 o 
   7 -17   4     2018.98     1854.91    246.52 o 
   8 -17   4      754.02      888.49    185.75 o 
   9 -17   4      544.02      411.96    258.88 o 
  10 -17   4      327.62      190.52    109.49 o 
  11 -17   4     1156.95     1306.44    264.80 o 
  -7 -16   4       34.31       33.72    162.74 o 
  -6 -16   4     1267.74     1760.48    362.12 o 
  -5 -16   4     2496.66     3609.90    501.90 o 
  -4 -16   4      281.10      328.04    184.43 o 
  -3 -16   4     1988.03     2525.18    362.12 o 
  -2 -16   4     1602.91     1557.83    288.68 o 
  -1 -16   4      237.72      368.50    164.02 o 
   0 -16   4     6711.33     7104.08    700.91 o 
   1 -16   4      407.98      282.43    115.27 o 
   2 -16   4       39.73      161.20     98.24 o 
   3 -16   4     3227.58     3375.66    308.90 o 
   4 -16   4      429.63      290.13    167.30 o 
   5 -16   4     6113.98     5856.66   1096.48 o 
   6 -16   4      356.64      117.81    103.14 o 
   7 -16   4     4718.85     4555.97    542.82 o 
   8 -16   4      733.77      732.34    172.34 o 
   9 -16   4      434.33      577.29    126.88 o 
  10 -16   4     1848.68     1859.65    379.62 o 
  11 -16   4      788.70     1102.01    208.08 o 
  -7 -15   4      155.07       81.05    118.63 o 
  -6 -15   4      301.40      330.31    131.99 o 
  -5 -15   4        3.26      -92.89     78.05 o 
  -4 -15   4     5013.57     5398.18    412.65 o 
  -3 -15   4      653.29      641.87    186.62 o 
  -2 -15   4     2148.85     1901.91    302.53 o 
  -1 -15   4     2144.65     1927.97    304.90 o 
   0 -15   4       10.13     -103.15     98.05 o 
   1 -15   4     4643.91     5355.34    407.13 o 
   2 -15   4     3706.99     3838.42    326.49 o 
   3 -15   4     2518.22     2696.13    265.28 o 
   4 -15   4        2.68       44.09     85.50 o 
   5 -15   4     1111.20     1130.59    180.92 o 
   6 -15   4       61.00      138.59     99.96 o 
   7 -15   4     6335.70     6121.97    462.45 o 
   8 -15   4      297.27      290.74     97.45 o 
   9 -15   4      708.53      786.11    135.60 o 
  10 -15   4     2345.71     2072.77    217.31 o 
  11 -15   4      341.32       99.30     94.28 o 
  -8 -14   4      593.64      478.82    172.68 o 
  -7 -14   4       67.74      271.14    127.88 o 
  -6 -14   4      345.52      445.34    137.60 o 
  -5 -14   4       27.02      149.66     98.38 o 
  -4 -14   4      432.22      372.02    115.92 o 
  -3 -14   4     3246.27     3482.53    286.79 o 
  -2 -14   4     1216.98     1469.55    170.58 o 
  -1 -14   4      110.44      -17.13    114.45 o 
   0 -14   4     1835.42     2228.12    324.94 o 
   1 -14   4     6937.27     7075.90    475.99 o 
   2 -14   4     5480.07     5236.48    378.62 o 
   3 -14   4     6363.08     5906.72    416.73 o 
   4 -14   4     1741.95     1730.64    208.73 o 
   5 -14   4    18470.49    18185.22   1080.04 o 
   6 -14   4      941.92     1026.46    172.79 o 
   7 -14   4     4399.02     4251.54    293.86 o 
   8 -14   4     1793.08     1833.72    188.13 o 
   9 -14   4        2.84      -19.58     74.00 o 
  10 -14   4     3807.29     3750.13    451.70 o 
  11 -14   4       39.82       40.98     84.74 o 
  12 -14   4     1888.88     1685.01    375.06 o 
  -8 -13   4        8.33        4.71    110.09 o 
  -7 -13   4       45.97      237.31    117.97 o 
  -6 -13   4     3704.06     3742.33    340.23 o 
  -5 -13   4       82.88       76.59     94.20 o 
  -4 -13   4     2831.91     3723.77    251.82 o 
  -3 -13   4      162.04       55.47     74.65 o 
  -2 -13   4     5997.21     5630.94    382.58 o 
  -1 -13   4     3885.49     4182.16    298.06 o 
   0 -13   4      784.98      765.61    191.90 o 
   1 -13   4     4469.60     4710.66    508.65 o 
   2 -13   4      673.49      689.79    133.46 o 
   3 -13   4     3559.56     3297.27    733.35 o 
   4 -13   4       47.22       61.10     79.51 o 
   5 -13   4     6504.48     6319.94    440.85 o 
   6 -13   4     2290.29     2257.23    244.07 o 
   7 -13   4      236.82      323.26     89.32 o 
   8 -13   4      158.47      323.80     94.23 o 
   9 -13   4      475.40      670.72    123.64 o 
  10 -13   4      722.57      618.56    125.07 o 
  11 -13   4      368.39      264.89    163.66 o 
  12 -13   4     1288.32     1520.26    319.38 o 
  -9 -12   4       56.36       -4.37    112.07 o 
  -8 -12   4     1282.23     1374.54    225.16 o 
  -7 -12   4     1123.19     1376.83    217.71 o 
  -6 -12   4      455.04      246.80    112.46 o 
  -5 -12   4     4375.59     4497.19    361.98 o 
  -4 -12   4     1934.45     2107.70    174.07 o 
  -3 -12   4     2335.43     2213.91    204.64 o 
  -2 -12   4     5421.35     5002.21    341.49 o 
  -1 -12   4      231.83      323.68     81.49 o 
   0 -12   4      885.03     1033.33    118.60 o 
   1 -12   4    13076.05    12834.22   1099.30 o 
   2 -12   4     1391.75     1269.96    206.67 o 
   3 -12   4    11958.18    11428.87    698.36 o 
   4 -12   4      217.19      221.21     90.39 o 
   5 -12   4     7471.86     6717.49    759.32 o 
   6 -12   4      659.36      767.74    123.74 o 
   7 -12   4      374.60      347.04     91.59 o 
   8 -12   4     1668.06     2060.71    305.61 o 
   9 -12   4      799.99      698.78    123.34 o 
  10 -12   4     1721.99     2137.98    280.01 o 
  11 -12   4      144.52      -17.13     99.97 o 
  12 -12   4     1720.55     1998.86    436.48 o 
  -9 -11   4      164.11      287.66    155.64 o 
  -8 -11   4     1646.10     2248.82    483.22 o 
  -7 -11   4       43.44      160.18    159.65 o 
  -6 -11   4     3279.22     3598.14    343.71 o 
  -5 -11   4     2388.95     2327.80    238.41 o 
  -4 -11   4    10689.57    10791.69    541.25 o 
  -3 -11   4      201.39      268.07     83.31 o 
  -2 -11   4    12296.24    12774.18    755.06 o 
  -1 -11   4     9117.72     9502.94    571.28 o 
   0 -11   4     2369.04     2683.26    201.97 o 
   1 -11   4     9813.19     9454.82    450.59 o 
   2 -11   4      107.16      141.90     94.77 o 
   3 -11   4     2664.57     2594.15    251.13 o 
   4 -11   4     1038.59      924.32    217.69 o 
   5 -11   4      772.76      682.56    100.86 o 
   6 -11   4     2941.23     2956.06    215.90 o 
   7 -11   4     5955.22     5999.98    345.45 o 
   8 -11   4     1967.75     2149.49    317.42 o 
   9 -11   4       10.03      -27.45     63.86 o 
  10 -11   4      575.85      665.14    149.32 o 
  11 -11   4      587.50      641.71    166.12 o 
  12 -11   4     2584.71     2586.36    311.38 o 
 -10 -10   4     2929.35     3282.85    356.53 o 
  -9 -10   4       41.38      -71.64    101.90 o 
  -8 -10   4     3883.81     4680.69    401.28 o 
  -7 -10   4     4694.59     4820.07    429.55 o 
  -6 -10   4      186.10      211.43    213.96 o 
  -5 -10   4     3329.42     3224.04    450.05 o 
  -4 -10   4     1211.97     1227.76    226.67 o 
  -3 -10   4     2620.07     2567.73    387.00 o 
  -2 -10   4     1374.29     1524.57    151.93 o 
  -1 -10   4      261.65      399.37     79.92 o 
   0 -10   4     2235.16     2399.03    255.96 o 
   1 -10   4     4871.69     5206.61    254.36 o 
   2 -10   4      538.46      446.82     94.06 o 
   3 -10   4    10809.69    10756.41    648.39 o 
   4 -10   4        9.96      -18.45     71.44 o 
   5 -10   4      748.68      693.77     99.82 o 
   6 -10   4     1242.79     1558.17    151.04 o 
   7 -10   4       17.70      -78.79     52.53 o 
   8 -10   4     7893.44     8003.22    431.16 o 
   9 -10   4        1.26      -68.35     61.79 o 
  10 -10   4      343.44      449.59    105.43 o 
  11 -10   4      549.67      718.29    164.63 o 
  12 -10   4      312.54      247.72    135.97 o 
  13 -10   4      345.74      467.57    163.54 o 
 -10  -9   4      119.24       -3.01    110.85 o 
  -9  -9   4     1505.18     1535.86    234.14 o 
  -8  -9   4      789.76     1321.92    208.12 o 
  -7  -9   4       69.64       61.20     87.73 o 
  -6  -9   4     6746.24     6775.41    466.75 o 
  -5  -9   4      217.68       98.92     81.78 o 
  -4  -9   4     7551.72     8192.34    419.27 o 
  -3  -9   4        5.72      -45.29     82.28 o 
  -2  -9   4      241.47      326.16     98.41 o 
  -1  -9   4     7232.88     7059.86    431.33 o 
   0  -9   4     3058.91     3231.96    219.25 o 
   1  -9   4     1595.75     1846.91    136.70 o 
   2  -9   4        1.97      -60.14     40.09 o 
   3  -9   4     5367.77     5643.23    370.57 o 
   4  -9   4      861.07      850.35     99.90 o 
   5  -9   4       47.06       64.67     36.65 o 
   6  -9   4     2204.89     2389.22    144.56 o 
   7  -9   4     2852.53     2818.71    169.52 o 
   8  -9   4     1224.86     1445.10    124.75 o 
   9  -9   4        1.62      -14.00     61.01 o 
  10  -9   4      245.76      309.80     93.21 o 
  11  -9   4      611.03      672.96    163.70 o 
  12  -9   4     2136.40     1857.45    299.97 o 
  13  -9   4       77.52      104.40    124.17 o 
 -11  -8   4      708.57      652.92    219.60 o 
 -10  -8   4     2649.13     3281.63    348.46 o 
  -9  -8   4      523.55      227.18    155.27 o 
  -8  -8   4     4688.55     5957.89    461.45 o 
  -7  -8   4     1058.64     1180.35    183.39 o 
  -6  -8   4      754.48     1125.40    195.82 o 
  -5  -8   4     9355.85     9867.06    488.99 o 
  -4  -8   4      351.83      413.14     85.44 o 
  -3  -8   4     7650.35     7999.38    400.20 o 
  -2  -8   4      342.85      390.44    128.76 o 
  -1  -8   4     3317.35     3756.05    249.35 o 
   0  -8   4     2487.79     2559.66    181.93 o 
   1  -8   4     4629.01     4289.32    265.47 o 
   2  -8   4     1391.55     1074.74    123.70 o 
   3  -8   4     8104.29     8107.00    612.89 o 
   4  -8   4      336.11      328.39     42.71 o 
   5  -8   4      738.92      646.06     67.22 o 
   6  -8   4    12456.59    13338.57    552.06 o 
   7  -8   4      426.92      430.74     69.23 o 
   8  -8   4    11239.68    11143.16    484.95 o 
   9  -8   4      696.90      656.83     92.34 o 
  10  -8   4     6054.07     5754.46    386.96 o 
  11  -8   4      738.58      682.40    350.55 o 
  12  -8   4      331.57      339.16    129.37 o 
  13  -8   4     1551.82     1550.00    299.15 o 
 -11  -7   4       10.14      110.66    121.37 o 
 -10  -7   4      224.00        4.01    102.60 o 
  -9  -7   4     1105.91     1124.05    195.55 o 
  -8  -7   4      662.27      800.17    161.66 o 
  -7  -7   4        5.69       89.72     83.57 o 
  -6  -7   4      524.84      689.96    135.50 o 
  -5  -7   4      174.59      118.18     51.47 o 
  -4  -7   4       96.63      121.25     51.30 o 
  -3  -7   4     2850.38     3105.54    206.47 o 
  -2  -7   4       23.17      -41.70     55.95 o 
  -1  -7   4     8196.99     7931.33    469.70 o 
   0  -7   4        1.55       33.02     36.24 o 
   1  -7   4    32343.96    31360.77   1727.17 o 
   2  -7   4    12980.04    11754.03    680.11 o 
   3  -7   4      313.51      185.50     34.20 o 
   4  -7   4     4212.65     4094.20    190.80 o 
   5  -7   4      983.89      802.58     73.22 o 
   6  -7   4    16667.00    16782.45    682.08 o 
   7  -7   4     3314.26     3307.46    185.44 o 
   8  -7   4       64.25       14.63     58.98 o 
   9  -7   4       77.61      112.84     67.18 o 
  10  -7   4       21.58       49.83     66.17 o 
  11  -7   4        2.02      -15.84     67.31 o 
  12  -7   4      816.28      881.15    154.08 o 
  13  -7   4      244.09        5.01    164.38 o 
 -11  -6   4      642.40      650.73    196.28 o 
 -10  -6   4     3204.02     3511.26    352.28 o 
  -9  -6   4      694.94      781.33    166.11 o 
  -8  -6   4     2294.77     2270.92    247.23 o 
  -7  -6   4     2719.34     3025.27    333.05 o 
  -6  -6   4     1196.88     1250.28    166.17 o 
  -5  -6   4     6586.99     6399.39    373.53 o 
  -4  -6   4      271.21      351.07    136.32 o 
  -3  -6   4    14480.98    14796.75    686.31 o 
  -2  -6   4     4450.03     4902.20    306.37 o 
  -1  -6   4    16685.30    18322.52   1025.11 o 
   0  -6   4     5330.00     5540.01    332.01 o 
   1  -6   4     1317.13     1149.41    125.66 o 
   2  -6   4    18451.17    18394.95   1025.58 o 
   3  -6   4      869.74      746.75     57.22 o 
   4  -6   4    10965.26    11624.50    547.24 o 
   5  -6   4     3613.24     3355.72    376.92 o 
   6  -6   4     6026.58     6189.23    327.13 o 
   7  -6   4      145.10      127.06     49.73 o 
   8  -6   4     2408.20     2335.37    211.32 o 
   9  -6   4       13.38       38.16     51.03 o 
  10  -6   4     4477.23     4274.69    439.40 o 
  11  -6   4     5197.71     5989.24    666.25 o 
  12  -6   4       10.60        6.69     79.38 o 
  13  -6   4     7847.95     7660.64   1013.67 o 
 -12  -5   4      494.31      535.25    172.05 o 
 -11  -5   4     1370.10     1668.28    255.83 o 
 -10  -5   4      241.57      221.84    142.06 o 
  -9  -5   4     2890.97     2712.66    284.33 o 
  -8  -5   4     3887.02     3875.70    330.90 o 
  -7  -5   4     6500.38     5456.23    391.58 o 
  -6  -5   4      385.35      413.80    102.41 o 
  -5  -5   4      392.46      493.84     75.08 o 
  -4  -5   4      236.90      249.45     50.45 o 
  -3  -5   4    36692.78    37746.00   2077.13 o 
  -2  -5   4      108.37      231.71     53.09 o 
  -1  -5   4    37322.37    38595.54   2113.02 o 
   0  -5   4      891.85     1031.19     70.46 o 
   1  -5   4     5166.81     5158.36    247.61 o 
   2  -5   4     6689.29     6708.25    321.04 o 
   3  -5   4     1041.59     1016.28     86.57 o 
   4  -5   4     5137.12     5104.35    264.82 o 
   5  -5   4      125.73       57.64     54.67 o 
   6  -5   4    27823.69    28768.91   1298.41 o 
   7  -5   4      664.81      567.27     85.77 o 
   8  -5   4      415.49      437.93     84.67 o 
   9  -5   4     2631.28     3016.14    186.37 o 
  10  -5   4     2166.43     2129.11    193.29 o 
  11  -5   4     1540.33     1613.45    179.69 o 
  12  -5   4       41.81      -11.79     77.95 o 
  13  -5   4        0.05       -6.38     93.55 o 
 -12  -4   4      328.62      370.83    153.77 o 
 -11  -4   4       57.45      131.05     99.05 o 
 -10  -4   4     2253.72     2949.58    253.84 o 
  -9  -4   4        8.93       40.21     68.64 o 
  -8  -4   4     6839.55     7027.36    402.41 o 
  -7  -4   4     3085.69     2906.75    211.66 o 
  -6  -4   4     5821.77     6222.72    337.26 o 
  -5  -4   4    12542.79    12567.41    583.20 o 
  -4  -4   4     4182.12     4403.07    229.62 o 
  -3  -4   4     1672.59     1518.08    103.22 o 
  -2  -4   4       20.36      100.36     42.15 o 
  -1  -4   4     7493.54     7959.54    376.21 o 
   0  -4   4     7036.93     6746.89    319.22 o 
   1  -4   4      759.69      806.92     56.63 o 
   2  -4   4     5836.10     5820.81    244.10 o 
   3  -4   4      945.49     1204.34    105.77 o 
   4  -4   4     1062.44     1021.22     89.17 o 
   5  -4   4     1830.46     2343.02    206.12 o 
   6  -4   4     2513.11     2068.95    148.75 o 
   7  -4   4      667.37      487.18    118.03 o 
   8  -4   4     1046.46     1220.36    125.19 o 
   9  -4   4      775.02      735.92    105.46 o 
  10  -4   4     7463.57     7932.93    436.56 o 
  11  -4   4     6905.09     6603.59    388.98 o 
  12  -4   4      492.51      357.96    109.77 o 
  13  -4   4     1593.57     1387.79    186.91 o 
 -12  -3   4     1108.41     1099.15    198.59 o 
 -11  -3   4     1836.49     1993.19    300.34 o 
 -10  -3   4      229.85      191.90     88.18 o 
  -9  -3   4     5306.35     5793.69    350.17 o 
  -8  -3   4       33.40      -46.40     86.02 o 
  -7  -3   4     5212.60     5247.02    303.12 o 
  -6  -3   4     2893.89     3164.82    208.61 o 
  -5  -3   4     5871.39     6023.54    317.74 o 
  -4  -3   4    14316.54    14026.79    558.28 o 
  -3  -3   4     9073.23     8283.45    393.25 o 
  -2  -3   4      338.05      376.88     41.01 o 
  -1  -3   4    49240.22    49658.40   2221.14 o 
   0  -3   4       31.50       81.31     30.67 o 
   1  -3   4    14975.51    15506.80    607.25 o 
   2  -3   4    15686.71    15817.09    620.22 o 
   3  -3   4     1514.28     1631.80    109.60 o 
   4  -3   4    45219.45    44090.47   1943.03 o 
   5  -3   4      461.57      505.66     67.82 o 
   6  -3   4    14274.42    13704.77    644.90 o 
   7  -3   4    11373.12    11270.70    546.40 o 
   8  -3   4     3533.86     3756.22    372.04 o 
   9  -3   4     6003.40     6315.03    438.88 o 
  10  -3   4     1885.07     2272.80    204.22 o 
  11  -3   4     7408.44     7181.75    416.76 o 
  12  -3   4      135.78       92.48     84.99 o 
  13  -3   4      270.64      206.96    107.17 o 
 -12  -2   4       46.76       65.68     96.12 o 
 -11  -2   4      533.43      417.99    112.81 o 
 -10  -2   4     4705.29     4559.38    317.26 o 
  -9  -2   4     3027.76     2863.32    226.93 o 
  -8  -2   4      976.86     1134.08    185.83 o 
  -7  -2   4     4192.12     3681.55    481.24 o 
  -6  -2   4        0.67      -26.27     53.40 o 
  -5  -2   4    37439.33    35638.20   1594.15 o 
  -4  -2   4     6153.92     6560.54    328.63 o 
  -3  -2   4     6574.84     6403.64    239.84 o 
  -2  -2   4      210.93      152.32     31.02 o 
  -1  -2   4        2.88       -3.63     37.12 o 
   0  -2   4    21197.95    22092.22    997.06 o 
   1  -2   4    10294.19    10790.83    425.92 o 
   2  -2   4     6317.12     6750.19    276.04 o 
   3  -2   4     7408.48     7797.69    368.37 o 
   4  -2   4      510.96      459.71     79.45 o 
   5  -2   4      384.24      369.32     58.57 o 
   6  -2   4     3029.35     3071.45    185.43 o 
   7  -2   4      794.41      729.97     92.21 o 
   8  -2   4     6220.54     6426.06    344.50 o 
   9  -2   4      466.98      510.46    126.96 o 
  10  -2   4     2080.92     1890.95    186.80 o 
  11  -2   4     2906.41     2930.94    312.83 o 
  12  -2   4        0.32       50.34     80.14 o 
  13  -2   4      276.41      354.82    121.14 o 
 -13  -1   4       15.58       -8.12     94.65 o 
 -12  -1   4     2776.17     2654.51    254.51 o 
 -11  -1   4     1169.67     1163.34    166.67 o 
 -10  -1   4      301.03      197.05     87.17 o 
  -9  -1   4     5662.78     6281.42    394.11 o 
  -8  -1   4       93.32       52.23     62.37 o 
  -7  -1   4     9273.72     9631.46    488.86 o 
  -6  -1   4     1023.41      874.17    101.95 o 
  -5  -1   4      267.08      318.92     62.29 o 
  -4  -1   4     1587.24     1289.76    121.55 o 
  -3  -1   4    14130.71    14269.36    505.45 o 
  -2  -1   4     8001.52     8161.86    295.20 o 
  -1  -1   4     3560.16     3876.68    194.30 o 
   0  -1   4     1925.26     2250.30    120.64 o 
   1  -1   4    13364.25    13759.89    479.59 o 
   2  -1   4    13293.48    13358.58    608.25 o 
   3  -1   4      837.18      895.76     71.89 o 
   4  -1   4    35906.96    35231.02   1555.95 o 
   5  -1   4      510.05      419.35     71.56 o 
   6  -1   4     7831.55     7933.88    392.50 o 
   7  -1   4     7102.55     7633.28    383.00 o 
   8  -1   4      314.80      364.64    126.38 o 
   9  -1   4     8427.51     8913.71    575.71 o 
  10  -1   4     2189.56     2299.14    251.21 o 
  11  -1   4      818.26     1024.29    286.02 o 
  12  -1   4     1057.63     1054.98    302.44 o 
 -13   0   4     1779.88     1823.81    225.37 o 
 -12   0   4     4104.53     3693.71    353.52 o 
 -11   0   4       43.25       73.29     78.88 o 
 -10   0   4      839.88     1118.74    152.39 o 
  -9   0   4     1205.16     1569.08    167.63 o 
  -8   0   4     1730.61     1866.61    168.40 o 
  -7   0   4     6684.91     5990.51    330.28 o 
  -6   0   4     3958.75     3840.55    223.57 o 
  -5   0   4     7794.45     7571.05    376.81 o 
  -4   0   4     1319.61     1261.57    117.19 o 
  -3   0   4    10759.55    10690.34    432.18 o 
  -2   0   4    17835.51    19053.63    662.05 o 
  -1   0   4     4426.30     4603.63    192.82 o 
   0   0   4    18508.29    18709.65   1034.28 o 
   1   0   4    12343.25    13302.98    464.24 o 
   2   0   4     9121.40     9131.99    364.96 o 
   3   0   4      290.05      243.26     51.13 o 
   4   0   4      677.19      653.57     67.18 o 
   5   0   4     2966.65     3049.35    174.03 o 
   6   0   4       17.51        0.31     36.21 o 
   7   0   4       92.36       33.69     46.53 o 
   8   0   4      351.98      249.12     73.37 o 
   9   0   4      359.97      192.91     90.49 o 
  10   0   4       49.14      171.41     97.17 o 
  11   0   4      944.04      932.59    146.53 o 
  12   0   4      475.60      480.64    123.80 o 
 -13   1   4        8.35      -12.14     92.48 o 
 -12   1   4      673.43      822.35    152.17 o 
 -11   1   4     3253.65     3297.16    422.51 o 
 -10   1   4     1059.74     1120.26    150.94 o 
  -9   1   4      841.64      875.53    127.25 o 
  -8   1   4       57.43      110.35     67.01 o 
  -7   1   4    11753.58    10743.09    532.49 o 
  -6   1   4     3460.13     3397.46    208.85 o 
  -5   1   4       86.56       78.15     37.70 o 
  -4   1   4     3806.93     3474.73    165.41 o 
  -3   1   4     1347.02     1518.97    115.98 o 
  -2   1   4     3304.02     3346.79    148.78 o 
  -1   1   4    10852.71    10966.78    429.09 o 
   0   1   4     1564.33     1411.40     95.51 o 
   1   1   4     3313.50     3499.74    133.73 o 
   2   1   4     1676.42     1656.02     92.43 o 
   3   1   4     8604.64     9178.44    522.43 o 
   4   1   4     5673.55     5622.44    277.24 o 
   5   1   4     2470.64     2503.55    152.80 o 
   6   1   4      123.24       91.63     77.29 o 
   7   1   4     1827.44     1797.19    183.53 o 
   8   1   4       12.50        4.44     68.64 o 
   9   1   4     2387.22     2373.92    238.57 o 
  10   1   4     1049.52     1078.11    177.51 o 
  11   1   4     2486.68     2246.40    262.53 o 
  12   1   4        1.08      -31.23     80.74 o 
 -13   2   4     3129.80     3554.11    307.88 o 
 -12   2   4     1924.27     2017.00    220.43 o 
 -11   2   4     2789.11     2943.79    267.10 o 
 -10   2   4       29.87       12.58     70.53 o 
  -9   2   4       18.64       95.24     78.33 o 
  -8   2   4      400.14      447.23     89.73 o 
  -7   2   4     7831.07     7203.00    317.53 o 
  -6   2   4      427.79      376.92     47.75 o 
  -5   2   4    18016.39    16731.33    672.94 o 
  -4   2   4     5532.76     5270.29    233.02 o 
  -3   2   4     8740.80     8563.97    350.02 o 
  -2   2   4    35046.42    34464.72   1321.94 o 
  -1   2   4      375.87      375.96     32.22 o 
   0   2   4    20330.14    19862.25   1111.41 o 
   1   2   4     6810.75     7130.34    284.83 o 
   2   2   4     8730.44     8934.23    411.22 o 
   3   2   4      733.46      756.90     77.96 o 
   4   2   4     2323.94     2607.74    258.61 o 
   5   2   4     2900.54     2188.41    183.06 o 
   6   2   4     6249.91     6813.47    428.28 o 
   7   2   4     1022.39     1297.47    153.99 o 
   8   2   4      581.38      547.70    116.29 o 
   9   2   4      104.35       37.21     76.49 o 
  10   2   4      712.90      702.41    152.20 o 
  11   2   4     2090.10     1494.91    370.50 o 
  12   2   4       56.68      240.10    114.33 o 
 -13   3   4      142.10       87.34     99.92 o 
 -12   3   4      262.55      143.08     97.97 o 
 -11   3   4     4969.42     4849.56    708.43 o 
 -10   3   4      539.53      452.77    115.14 o 
  -9   3   4     2013.53     2174.79    247.22 o 
  -8   3   4      630.41      600.70    143.69 o 
  -7   3   4     2224.65     2282.95    134.11 o 
  -6   3   4      328.43      294.30     44.73 o 
  -5   3   4      709.72      659.68     68.48 o 
  -4   3   4     6984.94     6786.32    289.68 o 
  -3   3   4    13536.64    13672.04    542.42 o 
  -2   3   4     3704.33     3540.02    155.48 o 
  -1   3   4     7511.25     7754.26    310.42 o 
   0   3   4     4747.82     4716.10    228.87 o 
   1   3   4        0.00        3.71     24.44 o 
   2   3   4    30986.27    31321.53   1385.38 o 
   3   3   4      596.50      689.24    123.38 o 
   4   3   4       30.36       23.51     44.92 o 
   5   3   4        4.87       29.91     54.22 o 
   6   3   4     1643.73     1535.83    204.57 o 
   7   3   4     8658.11     8668.21    538.17 o 
   8   3   4      772.96      720.76    159.56 o 
   9   3   4     2066.45     2472.19    560.95 o 
  10   3   4     2162.87     2548.64    455.43 o 
  11   3   4     5029.26     4993.02    410.07 o 
  12   3   4      285.33      103.88     99.14 o 
 -13   4   4     2124.41     2731.49    265.01 o 
 -12   4   4      194.62      116.98     96.24 o 
 -11   4   4       66.89        5.07     72.94 o 
 -10   4   4      304.14      289.20     94.86 o 
  -9   4   4      562.05      509.85    102.30 o 
  -8   4   4     2023.87     2117.36    309.06 o 
  -7   4   4     4379.54     4104.75    204.73 o 
  -6   4   4     1587.64     1842.58    103.37 o 
  -5   4   4     6337.58     5705.34    256.06 o 
  -4   4   4      860.57      983.12     74.03 o 
  -3   4   4      254.49      309.32     42.21 o 
  -2   4   4    59723.96    61118.61   2329.20 o 
  -1   4   4      145.20      152.58     27.52 o 
   0   4   4     3676.98     3474.48    228.97 o 
   1   4   4    18775.88    19173.31   1057.75 o 
   2   4   4    14411.95    15174.55    851.92 o 
   3   4   4     5350.28     5165.65    308.75 o 
   4   4   4      473.24      656.08    122.83 o 
   5   4   4    22550.84    22177.78   1222.81 o 
   6   4   4     1434.10     1781.96    201.74 o 
   7   4   4     5117.71     5370.32    365.13 o 
   8   4   4      175.94       21.92     75.77 o 
   9   4   4       45.74      -32.26    115.00 o 
  10   4   4       20.67       -2.94     85.08 o 
  11   4   4     1410.32     1617.25    229.18 o 
  12   4   4      480.87      496.08    134.09 o 
 -13   5   4      311.44      821.52    230.19 o 
 -12   5   4      175.46       93.21     88.00 o 
 -11   5   4     9496.32     9350.73    515.93 o 
 -10   5   4      650.28      643.93    119.73 o 
  -9   5   4     9258.87     9616.93    504.21 o 
  -8   5   4        2.68       -3.53     42.10 o 
  -7   5   4     1864.77     2027.07    145.85 o 
  -6   5   4     3089.79     2637.93    157.46 o 
  -5   5   4     1693.37     1745.55    141.26 o 
  -4   5   4       11.81       58.64     31.50 o 
  -3   5   4     9700.60     9772.35    397.15 o 
  -2   5   4      391.26      464.08     51.82 o 
  -1   5   4    19837.28    19799.46    896.11 o 
   0   5   4     5889.39     6096.77    374.22 o 
   1   5   4     1618.86     1430.55    171.95 o 
   2   5   4     8287.25     8193.61    478.99 o 
   3   5   4     1112.93     1423.51    169.31 o 
   4   5   4     1057.44     1034.60    154.91 o 
   5   5   4    14657.11    14526.39    824.79 o 
   6   5   4       52.94       45.47     60.79 o 
   7   5   4     8940.72     9237.44    571.87 o 
   8   5   4      486.39      320.42    102.06 o 
   9   5   4     2584.35     2435.88    454.06 o 
  10   5   4      726.39     1031.60    181.18 o 
  11   5   4      301.08      343.71    129.61 o 
 -13   6   4     1451.11     1461.93    210.66 o 
 -12   6   4        7.23      -44.33     76.51 o 
 -11   6   4       46.92      -26.69     68.42 o 
 -10   6   4     1448.90     1669.73    347.94 o 
  -9   6   4     3046.95     2965.57    223.45 o 
  -8   6   4     1297.03     1313.54    109.41 o 
  -7   6   4      196.44      175.85     45.95 o 
  -6   6   4      553.59      638.31     73.29 o 
  -5   6   4     1607.00     1525.32    136.29 o 
  -4   6   4      334.91      218.71     52.11 o 
  -3   6   4     1275.47     1446.72    117.45 o 
  -2   6   4    62474.55    61895.56   2362.06 o 
  -1   6   4    13088.49    14123.82    649.17 o 
   0   6   4    43698.63    44383.95   2459.37 o 
   1   6   4    20598.87    19313.76   1575.14 o 
   2   6   4    16433.34    16479.07    928.38 o 
   3   6   4    14800.45    14918.92   1166.00 o 
   4   6   4      392.99      373.97    102.06 o 
   5   6   4    27311.00    28526.23   2201.70 o 
   6   6   4     1580.85     1552.18    237.65 o 
   7   6   4     2070.65     2608.83    331.50 o 
   8   6   4       12.26      124.29    125.02 o 
   9   6   4      139.77       35.72    128.85 o 
  10   6   4      321.65      263.53    164.02 o 
  11   6   4     2057.13     2128.44    389.27 o 
 -13   7   4     1312.49     1200.50    184.96 o 
 -12   7   4        2.30     -111.39     74.26 o 
 -11   7   4     5496.92     5824.52    801.37 o 
 -10   7   4      743.13      681.92    119.66 o 
  -9   7   4     3886.17     3951.15    310.25 o 
  -8   7   4     1699.39     1994.71    138.61 o 
  -7   7   4     4821.56     4472.20    198.40 o 
  -6   7   4     9023.26     8552.33    330.73 o 
  -5   7   4      239.40      302.90     52.05 o 
  -4   7   4    51601.39    50521.65   1944.09 o 
  -3   7   4     6953.77     7466.26    424.28 o 
  -2   7   4      182.20      177.35     35.40 o 
  -1   7   4     2788.02     2646.78    149.92 o 
   0   7   4       42.45      -51.03     49.75 o 
   1   7   4    17228.95    17813.52   1464.88 o 
   2   7   4     1745.68     1814.98    153.18 o 
   3   7   4      566.94      597.95    117.37 o 
   4   7   4     5520.88     5371.30    481.31 o 
   5   7   4     2395.10     1842.49    240.38 o 
   6   7   4     2978.31     2659.86    323.12 o 
   7   7   4     9552.32     8420.07    753.40 o 
   8   7   4      467.27      440.85    161.29 o 
   9   7   4      281.48      460.17    176.23 o 
  10   7   4      112.61      -25.51    141.60 o 
  11   7   4       95.14       47.57    180.06 o 
 -13   8   4      401.64      180.29    111.51 o 
 -12   8   4      348.85      343.27    115.57 o 
 -11   8   4      860.33      659.95    125.97 o 
 -10   8   4     1727.88     1879.01    186.70 o 
  -9   8   4     6112.86     6282.49    359.42 o 
  -8   8   4      506.66      484.34     68.78 o 
  -7   8   4      358.95      379.38     58.64 o 
  -6   8   4      480.15      466.78     59.20 o 
  -5   8   4      607.25      761.49     87.12 o 
  -4   8   4     3166.25     2939.71    173.96 o 
  -3   8   4     4944.03     5003.83    256.83 o 
  -2   8   4     2100.71     1707.98    235.64 o 
  -1   8   4     5796.49     5809.36    292.31 o 
   0   8   4    27169.26    26818.42   2162.70 o 
   1   8   4     7721.96     6794.27    613.80 o 
   2   8   4     1731.55     2111.52    173.94 o 
   3   8   4     3444.40     3340.63    247.25 o 
   4   8   4      715.02      722.78    149.62 o 
   5   8   4     5757.94     4763.88    453.79 o 
   6   8   4      333.19      190.81    115.54 o 
   7   8   4      126.19       55.22    109.53 o 
   8   8   4     1025.31      933.28    230.90 o 
   9   8   4      168.20      189.17    154.36 o 
  10   8   4     1450.79     1659.52    328.77 o 
 -13   9   4     1128.88     1183.07    226.49 o 
 -12   9   4      133.47      199.52     94.88 o 
 -11   9   4     7117.96     5889.54    664.03 o 
 -10   9   4      606.90      468.02    108.77 o 
  -9   9   4     4329.16     4024.10    224.15 o 
  -8   9   4     6426.90     6463.92    273.54 o 
  -7   9   4     1167.59     1064.36     92.89 o 
  -6   9   4    13059.47    12461.27    518.98 o 
  -5   9   4       64.67      131.95     43.89 o 
  -4   9   4    32039.28    30769.29   1201.50 o 
  -3   9   4       51.43       75.71     35.51 o 
  -2   9   4     5144.07     5316.58    335.34 o 
  -1   9   4     4345.10     4278.71    272.09 o 
   0   9   4     1831.56     1688.50    220.70 o 
   1   9   4     4632.26     3816.57    389.46 o 
   2   9   4     2658.94     2504.60    381.53 o 
   3   9   4      373.79      308.90    242.66 o 
   4   9   4     2301.69     2135.00    256.97 o 
   5   9   4      861.53      618.17    157.82 o 
   6   9   4      684.70      722.42    174.41 o 
   7   9   4     4660.81     4022.14    448.14 o 
   8   9   4      112.54      -20.59    125.02 o 
   9   9   4     2552.06     2546.32    387.09 o 
  10   9   4     1052.36     1068.32    276.10 o 
 -13  10   4     1946.16     2549.38    340.34 o 
 -12  10   4      194.67      193.24    141.04 o 
 -11  10   4      151.39      171.46     90.99 o 
 -10  10   4     6813.86     7001.74    597.03 o 
  -9  10   4     1165.94     1074.44    113.12 o 
  -8  10   4     3651.00     3656.20    208.87 o 
  -7  10   4      197.81      150.25     49.18 o 
  -6  10   4        1.37        3.21     38.57 o 
  -5  10   4     1260.06     1319.56    100.33 o 
  -4  10   4     2170.35     2192.28    148.80 o 
  -3  10   4      136.24       99.02     45.94 o 
  -2  10   4    12270.28    12659.67    596.77 o 
  -1  10   4        9.44       21.26     45.85 o 
   0  10   4     1051.73      961.71    173.68 o 
   1  10   4     4163.98     3552.32    374.88 o 
   2  10   4      151.11       98.18     64.91 o 
   3  10   4     3520.58     3718.86    277.10 o 
   4  10   4      142.05      140.35     76.52 o 
   5  10   4     3473.62     3495.64    382.71 o 
   6  10   4     1667.92     2199.33    306.35 o 
   7  10   4      763.48      803.70    205.75 o 
   8  10   4     2661.93     3600.61    448.69 o 
   9  10   4      830.11     1335.31    297.42 o 
 -13  11   4       25.92      -67.37    113.75 o 
 -12  11   4      620.40      603.45    172.40 o 
 -11  11   4     7148.03     6958.91    412.74 o 
 -10  11   4      336.57       86.12     72.15 o 
  -9  11   4     3186.05     3090.51    194.40 o 
  -8  11   4      928.44      832.97     87.70 o 
  -7  11   4      246.29      231.57     91.57 o 
  -6  11   4    16248.77    15862.27    582.22 o 
  -5  11   4      120.82      196.71     53.25 o 
  -4  11   4     8163.02     8212.14    354.89 o 
  -3  11   4      170.00      162.81     83.05 o 
  -2  11   4     3339.09     3209.70    189.00 o 
  -1  11   4     4859.85     4836.56    319.89 o 
   0  11   4     1351.57     1632.55    232.54 o 
   1  11   4     2594.59     2370.46    297.06 o 
   2  11   4     1106.41     1262.51    346.72 o 
   3  11   4     2778.09     2799.90    288.49 o 
   4  11   4     1661.94     1927.79    441.58 o 
   5  11   4     2474.74     2475.25    317.83 o 
   6  11   4      269.81      339.16    149.44 o 
   7  11   4     2436.28     2448.28    347.36 o 
   8  11   4      148.50      247.49    176.05 o 
 -13  12   4     2101.65     2211.68    298.86 o 
 -12  12   4      175.01      217.21    134.64 o 
 -11  12   4        2.79      -16.53    123.20 o 
 -10  12   4     4422.58     5013.48    410.99 o 
  -9  12   4        4.85      -39.10     72.99 o 
  -8  12   4     2695.59     2743.35    156.58 o 
  -7  12   4      581.61      510.95     71.42 o 
  -6  12   4     1159.70     1193.37     95.23 o 
  -5  12   4     1505.08     1461.25    121.64 o 
  -4  12   4       66.71       59.21     57.86 o 
  -3  12   4     2050.23     2314.87    235.31 o 
  -2  12   4     1125.79     1216.81    110.44 o 
  -1  12   4      139.84      193.68     72.33 o 
   0  12   4      514.59      543.64    146.89 o 
   1  12   4     8198.88     7747.23    713.67 o 
   2  12   4      173.25      312.85     89.11 o 
   3  12   4     5831.17     5354.67    372.50 o 
   4  12   4      148.05       70.16    144.52 o 
   5  12   4      997.71      722.99    140.04 o 
   6  12   4     1749.51     2048.43    307.63 o 
   7  12   4      163.08      120.28    135.95 o 
 -12  13   4      266.47      174.35    120.94 o 
 -11  13   4     1463.30     1565.35    238.87 o 
 -10  13   4       92.24       90.42     77.66 o 
  -9  13   4        0.77      -56.52     62.97 o 
  -8  13   4     2993.57     2651.85    209.41 o 
  -7  13   4      107.60      128.81     50.96 o 
  -6  13   4     2815.19     2952.07    157.05 o 
  -5  13   4      336.01      342.23     63.63 o 
  -4  13   4      875.49     1130.78    197.16 o 
  -3  13   4     1451.30     1624.91    130.97 o 
  -2  13   4      520.48      546.82    111.08 o 
  -1  13   4     7757.83     7729.54    485.17 o 
   0  13   4       71.92       92.85     69.64 o 
   1  13   4     9631.46     9846.14    884.80 o 
   2  13   4     1893.81     1865.69    189.85 o 
   3  13   4      824.88      877.98    137.86 o 
   4  13   4     4658.36     4143.71    321.61 o 
   5  13   4      175.16      241.11     96.69 o 
   6  13   4       58.32      112.45    112.54 o 
   7  13   4     4146.56     4133.86    552.38 o 
   8  13   4       71.09      -41.73    149.26 o 
 -12  14   4     1027.49      995.62    212.03 o 
 -11  14   4        8.25      -52.18     98.15 o 
 -10  14   4     2331.00     2157.31    231.25 o 
  -9  14   4      344.38      389.25    101.92 o 
  -8  14   4     5167.85     4616.35    508.49 o 
  -7  14   4        9.89      -86.00     63.05 o 
  -6  14   4       48.75       72.50     63.57 o 
  -5  14   4     2902.30     3111.98    320.92 o 
  -4  14   4      151.08      203.29     82.63 o 
  -3  14   4     6915.26     6664.77    434.28 o 
  -2  14   4    10490.16     9843.23    604.55 o 
  -1  14   4       14.02      -17.81     62.30 o 
   0  14   4      533.29      579.81    110.80 o 
   1  14   4     1378.73     1149.78    226.89 o 
   2  14   4     1943.17     2099.74    294.42 o 
   3  14   4     6674.17     6225.26    428.64 o 
   4  14   4      442.46      633.42    135.48 o 
   5  14   4      518.12      867.72    249.13 o 
   6  14   4       36.40      200.29    149.62 o 
   7  14   4       22.62      182.97    164.93 o 
 -12  15   4      487.81      317.66    149.69 o 
 -11  15   4      482.36      317.42    198.92 o 
 -10  15   4        0.40        0.99     79.18 o 
  -9  15   4       14.48      -58.49     81.10 o 
  -8  15   4     1208.45     1608.25    173.18 o 
  -7  15   4      729.61      908.85    129.56 o 
  -6  15   4     2780.44     3149.86    679.23 o 
  -5  15   4     2763.57     3113.33    318.29 o 
  -4  15   4     1508.41     2126.25    300.16 o 
  -3  15   4     8654.47     8651.04    544.33 o 
  -2  15   4     1701.34     1873.78    399.94 o 
  -1  15   4     6456.28     7142.84    464.42 o 
   0  15   4      473.06      493.59    107.71 o 
   1  15   4     1257.32     1411.30    254.96 o 
   2  15   4     1421.88     1214.66    165.08 o 
   3  15   4      375.01      348.55    100.82 o 
   4  15   4     5938.95     5187.10    614.07 o 
   5  15   4       36.38       65.97    143.97 o 
   6  15   4      682.69      551.11    210.13 o 
   7  15   4       22.17      254.78    178.05 o 
 -11  16   4      324.22      396.28    149.85 o 
 -10  16   4     2574.31     2952.39    252.97 o 
  -9  16   4        0.35       36.26     78.58 o 
  -8  16   4    11047.13    11962.38    621.86 o 
  -7  16   4     1521.00     1239.98    191.23 o 
  -6  16   4      165.80      201.61    101.21 o 
  -5  16   4      666.14      869.73    157.21 o 
  -4  16   4       18.15       92.40    117.00 o 
  -3  16   4     1328.28     1268.79    237.28 o 
  -2  16   4      730.05     1038.25    215.60 o 
  -1  16   4     1279.65     1391.00    172.59 o 
   0  16   4        5.25       47.61     73.94 o 
   1  16   4     1441.19     1198.26    238.74 o 
   2  16   4        1.72       10.58     77.11 o 
   4  16   4      216.94      138.69    156.37 o 
   5  16   4     1985.66     1932.71    354.65 o 
   6  16   4      665.34      848.90    268.63 o 
 -11  17   4      509.80      601.41    179.05 o 
 -10  17   4        3.23     -101.15     79.99 o 
  -9  17   4     1002.13      865.41    144.12 o 
  -8  17   4     3148.49     3218.71    315.45 o 
  -7  17   4        8.71      -46.66     93.45 o 
  -6  17   4     1131.04     1162.39    346.27 o 
  -5  17   4      850.26      775.36    161.87 o 
  -4  17   4       33.49      -33.96     77.65 o 
  -3  17   4    12328.45    11374.99    989.95 o 
  -2  17   4      476.99      379.98    150.72 o 
  -1  17   4     4810.89     5098.48    516.48 o 
   0  17   4     2853.15     2520.08    335.33 o 
   1  17   4     2995.32     3510.58    437.02 o 
   2  17   4     3910.63     4610.98    534.71 o 
   3  17   4      243.86      365.58    184.43 o 
   4  17   4     4458.41     3784.86    499.17 o 
   5  17   4      337.33      705.11    243.48 o 
 -10  18   4     3110.69     3777.79    450.61 o 
  -9  18   4       64.05       22.83    110.86 o 
  -8  18   4     3264.08     3374.45    858.92 o 
  -7  18   4     1378.85     1904.43    253.98 o 
  -6  18   4      504.31     1019.36    189.76 o 
  -5  18   4     2402.72     2308.98    373.33 o 
  -4  18   4       87.18      131.57    101.78 o 
  -3  18   4     1917.28     1533.66    206.71 o 
  -2  18   4       11.69      129.58    130.49 o 
  -1  18   4      222.92      335.33    164.57 o 
   0  18   4       16.91       84.56    124.11 o 
   4  18   4      171.79      260.06    181.33 o 
 -10  19   4       58.03      -53.61    107.69 o 
  -9  19   4      394.30      547.09    165.07 o 
  -8  19   4     1357.56     1383.45    228.30 o 
  -7  19   4      120.28      334.20    136.98 o 
  -6  19   4     1167.50     1128.22    202.04 o 
  -5  19   4     1220.49     1167.74    202.38 o 
  -4  19   4       67.52      225.70    109.23 o 
  -3  19   4     4218.54     5256.79    429.46 o 
  -2  19   4       33.69       14.00     90.99 o 
  -9  20   4      313.92      575.13    174.99 o 
  -8  20   4      416.47      722.88    186.68 o 
  -7  20   4     1169.75     1172.03    501.36 o 
  -6  20   4      693.27      766.18    176.20 o 
  -5  20   4     5991.68     6021.99    487.43 o 
  -4  20   4      319.39       98.87    203.20 o 
  -3  20   4      127.62      247.90    122.96 o 
  -2  20   4       87.54        9.66    146.52 o 
  -1  20   4        3.89       69.44    157.64 o 
   0  20   4     1685.11     2312.50    430.46 o 
   1  20   4      496.27      935.83    282.66 o 
   2  20   4      445.68      684.69    251.13 o 
  -8  21   4       47.61       35.60    126.20 o 
  -7  21   4      495.60      553.41    176.55 o 
  -6  21   4     1108.51     1625.86    250.81 o 
  -5  21   4      211.81      246.48    141.58 o 
  -4  21   4       90.85      217.24    195.73 o 
  -3  21   4       43.10     -130.85    144.70 o 
  -2  21   4      403.50      653.71    258.24 o 
  -1  21   4     2254.08     3186.73    514.48 o 
   0  21   4      171.69      -22.60    168.94 o 
   1  21   4       33.06      109.35    176.96 o 
  -6  22   4      411.25      397.29    255.14 o 
  -5  22   4     4534.02     4456.07    644.78 o 
  -4  22   4      449.38      173.68    201.20 o 
  -3  22   4      221.35      198.83    193.73 o 
  -2  22   4      692.41      923.43    305.26 o 
  -1  22   4      403.58      282.11    230.36 o 
   1 -22   5      223.91      404.94    163.26 o 
   2 -22   5       17.39       20.65    119.29 o 
   3 -22   5     8450.81     9756.84   1001.44 o 
   4 -22   5      369.30      206.54    151.00 o 
   5 -22   5     2350.82     2097.67    292.16 o 
   6 -22   5      551.90      547.08    186.29 o 
  -1 -21   5     1809.30     1777.98    357.75 o 
   0 -21   5       68.62       84.86    127.40 o 
   1 -21   5      835.52      972.13    200.97 o 
   2 -21   5      281.57      169.01    129.58 o 
   3 -21   5      224.75      369.09    170.22 o 
   4 -21   5     2176.83     2298.17    492.15 o 
   5 -21   5        0.97       -2.36    111.62 o 
   6 -21   5      417.04      213.04    144.19 o 
   7 -21   5      252.90      363.35    163.98 o 
  -3 -20   5     2657.29     2540.31    425.91 o 
  -2 -20   5      333.14      369.59    202.84 o 
  -1 -20   5        3.86     -182.61    124.11 o 
   0 -20   5       19.43       64.25    110.51 o 
   1 -20   5     1785.79     1872.65    257.63 o 
   2 -20   5        2.81       20.49    109.31 o 
   3 -20   5     3598.02     3343.91    346.21 o 
   4 -20   5       78.30       97.88    123.74 o 
   5 -20   5     2216.28     2368.83    299.43 o 
   6 -20   5      199.32      274.66    172.22 o 
   7 -20   5       63.35      193.60    154.54 o 
   8 -20   5     2549.77     3275.20    370.57 o 
  -4 -19   5     2922.28     3196.39    494.61 o 
  -3 -19   5     4403.47     4911.50    609.61 o 
  -2 -19   5      103.64      -49.39    125.57 o 
  -1 -19   5     1723.57     1829.37    348.45 o 
   0 -19   5      386.83      437.30    187.53 o 
   1 -19   5     6943.09     6956.78    516.65 o 
   2 -19   5        4.82       37.20    109.44 o 
   3 -19   5        1.91      175.38    114.44 o 
   4 -19   5      658.43      471.61    295.24 o 
   5 -19   5      420.55      271.92    135.21 o 
   6 -19   5     2823.45     2721.42    314.24 o 
   7 -19   5       95.36      130.28    170.85 o 
   8 -19   5      120.16       68.96    129.05 o 
   9 -19   5      217.00      508.91    170.04 o 
  -5 -18   5     1013.71     1379.23    348.82 o 
  -4 -18   5        9.43     -148.89    123.02 o 
  -3 -18   5     1986.59     2565.46    412.97 o 
  -2 -18   5      730.83      402.58    186.98 o 
  -1 -18   5       36.57      312.55    178.05 o 
   0 -18   5      675.15      451.78    200.47 o 
   1 -18   5      158.15      147.57    111.81 o 
   2 -18   5     1485.63     1772.68    271.73 o 
   3 -18   5      368.10      422.45    134.42 o 
   4 -18   5      221.64       90.45    103.46 o 
   5 -18   5      550.78      668.75    162.19 o 
   6 -18   5     1868.78     1943.85    255.31 o 
   7 -18   5      516.33      160.39    125.48 o 
   8 -18   5     4395.31     3375.82    359.02 o 
   9 -18   5      819.31      597.09    173.49 o 
  10 -18   5     2038.88     2242.65    296.32 o 
  -6 -17   5     1272.62     1114.97    300.34 o 
  -5 -17   5      652.19      942.75    272.82 o 
  -4 -17   5      613.78      614.53    221.79 o 
  -3 -17   5     2145.96     1961.32    320.39 o 
  -2 -17   5      478.55      317.83    171.13 o 
  -1 -17   5     6927.00     7971.20    780.55 o 
   0 -17   5     1598.08     1424.79    295.60 o 
   1 -17   5     1759.65     1686.58    335.97 o 
   2 -17   5      964.48     1074.79    382.08 o 
   3 -17   5      197.31      195.74    105.09 o 
   4 -17   5     3117.68     2748.32    286.37 o 
   5 -17   5      407.14      267.63    161.20 o 
   6 -17   5     6815.17     6152.37   1274.53 o 
   7 -17   5       42.00      -33.94    160.47 o 
   8 -17   5      420.26      425.60    301.98 o 
   9 -17   5       19.44      -31.16    158.01 o 
  10 -17   5      121.24        0.39    112.40 o 
  -6 -16   5        0.72      240.38    177.87 o 
  -5 -16   5     2059.32     2363.17    400.76 o 
  -4 -16   5       38.48     -121.56    138.14 o 
  -3 -16   5      397.50      400.21    176.41 o 
  -2 -16   5     2109.29     2255.46    341.71 o 
  -1 -16   5     1154.42     1189.15    264.62 o 
   0 -16   5     8856.21     8178.96    787.12 o 
   1 -16   5      138.70       44.68     88.56 o 
   2 -16   5        3.88      -63.03    113.08 o 
   3 -16   5      276.20      337.08    112.73 o 
   4 -16   5      353.02      129.00     99.61 o 
   5 -16   5       69.43      -41.40     91.58 o 
   6 -16   5     4466.26     4973.52    512.20 o 
   7 -16   5      183.69       34.43     95.02 o 
   8 -16   5     2255.63     2422.30    768.53 o 
   9 -16   5      539.51      357.78    264.44 o 
  10 -16   5     1779.13     1962.55    221.88 o 
  11 -16   5     1986.27     2026.94    297.34 o 
  -7 -15   5      351.83      309.33    167.30 o 
  -6 -15   5      373.48      467.00    145.44 o 
  -5 -15   5      987.33     1261.10    201.52 o 
  -4 -15   5      232.04      -55.95    125.93 o 
  -3 -15   5     3243.40     2776.86    372.33 o 
  -2 -15   5      292.00      489.33    169.31 o 
  -1 -15   5     9097.08     7928.56    753.22 o 
   0 -15   5     1180.08     1207.74    255.51 o 
   1 -15   5     2886.77     3386.48    313.64 o 
   2 -15   5     3059.11     2956.28    298.06 o 
   3 -15   5     3873.47     3783.54    544.09 o 
   4 -15   5     6373.65     5705.80    992.14 o 
   5 -15   5      514.91      270.97    112.92 o 
   6 -15   5     7537.87     8106.28    557.90 o 
   7 -15   5       35.32       73.51     97.02 o 
   8 -15   5      197.73      199.00    163.75 o 
   9 -15   5     1177.88     1171.87    161.51 o 
  10 -15   5      276.66      328.88    108.20 o 
  11 -15   5      949.73      812.01    152.62 o 
  -8 -14   5      251.83      173.90    132.71 o 
  -7 -14   5     1074.50     1362.92    223.46 o 
  -6 -14   5        5.17       -8.77     97.65 o 
  -5 -14   5     3004.20     2944.46    292.03 o 
  -4 -14   5      468.38      666.24    142.18 o 
  -3 -14   5     3750.86     3330.11    277.70 o 
  -2 -14   5     2871.09     3139.17    389.82 o 
  -1 -14   5      592.45      711.67    188.62 o 
   0 -14   5     3123.50     2685.01    364.67 o 
   1 -14   5      396.03      400.50    154.00 o 
   2 -14   5      284.65      333.41    111.78 o 
   3 -14   5      237.20      131.14     88.65 o 
   4 -14   5      131.06       38.89     73.95 o 
   5 -14   5      183.18      100.31     90.07 o 
   6 -14   5     2962.89     3870.49    547.19 o 
   7 -14   5      240.82       33.04    156.27 o 
   8 -14   5     1765.23     1629.11    194.64 o 
   9 -14   5      250.09      168.34     92.06 o 
  10 -14   5        1.95        3.62     81.40 o 
  11 -14   5      380.20      426.13    130.92 o 
  12 -14   5      103.85       -5.60    120.13 o 
  -8 -13   5       55.38      138.48    132.75 o 
  -7 -13   5     1101.01     1291.47    254.32 o 
  -6 -13   5      239.65      173.69    110.70 o 
  -5 -13   5       14.83        0.30     86.60 o 
  -4 -13   5      293.35      146.10     77.32 o 
  -3 -13   5     1386.05     1491.49    173.13 o 
  -2 -13   5     2191.30     2260.92    208.50 o 
  -1 -13   5     5712.31     5587.84    374.66 o 
   0 -13   5     2130.75     2030.94    303.07 o 
   1 -13   5      745.83      687.79    185.34 o 
   2 -13   5     6347.78     6056.82    415.53 o 
   3 -13   5      683.63      581.67    123.89 o 
   4 -13   5     5607.99     4620.56    353.61 o 
   5 -13   5       83.06      128.05     86.57 o 
   6 -13   5     3885.91     4322.77    357.66 o 
   7 -13   5      120.41       51.87     67.31 o 
   8 -13   5      333.78      300.43    113.98 o 
   9 -13   5     7577.23     6747.51    400.87 o 
  10 -13   5      105.43       71.33     85.53 o 
  11 -13   5      365.86      463.91    155.11 o 
  12 -13   5      111.93       -8.38    114.19 o 
  -9 -12   5      132.54      164.80    223.07 o 
  -8 -12   5     1043.12      994.09    191.36 o 
  -7 -12   5     3795.33     3868.68    574.98 o 
  -6 -12   5       22.21      -47.90     83.89 o 
  -5 -12   5     1804.35     1858.20    222.79 o 
  -4 -12   5     1227.38     1248.72    136.96 o 
  -3 -12   5     5878.54     6208.61    725.79 o 
  -2 -12   5      448.53      685.26    116.97 o 
  -1 -12   5     1082.73     1110.01    133.50 o 
   0 -12   5    10014.56    10564.69    632.20 o 
   1 -12   5      459.55      486.59    164.57 o 
   2 -12   5     6457.89     6583.34    518.49 o 
   3 -12   5      168.21      118.39     75.48 o 
   4 -12   5      115.10      140.65     81.64 o 
   5 -12   5     5083.14     5168.25    375.26 o 
   6 -12   5      497.33      479.68     99.51 o 
   7 -12   5     1000.79      961.18    132.78 o 
   8 -12   5     3664.40     3523.15    293.73 o 
   9 -12   5      328.40      212.84     89.70 o 
  10 -12   5      199.56      138.41     86.33 o 
  11 -12   5     2507.71     2646.39    436.48 o 
  12 -12   5      241.49      156.62    127.57 o 
  -9 -11   5     1839.26     1896.63    344.26 o 
  -8 -11   5        0.81      -38.71     96.42 o 
  -7 -11   5     1707.19     1844.35    240.80 o 
  -6 -11   5      929.18      957.78    171.43 o 
  -5 -11   5     1177.30     1354.11    187.57 o 
  -4 -11   5     1344.31     1399.00    139.94 o 
  -3 -11   5     4857.61     4880.58    337.76 o 
  -2 -11   5     1683.25     1549.66    159.46 o 
  -1 -11   5     6794.89     7168.03    448.28 o 
   0 -11   5     1010.20     1062.94    142.33 o 
   1 -11   5     3462.48     3243.85    349.27 o 
   2 -11   5     5049.06     4774.36    336.25 o 
   3 -11   5       16.49      -34.09     71.17 o 
   4 -11   5     6674.30     6412.78    593.30 o 
   5 -11   5      711.56      817.99    138.18 o 
   6 -11   5     5291.44     5292.98    307.99 o 
   7 -11   5     3531.05     3233.67    234.64 o 
   8 -11   5        3.89      -80.15     53.44 o 
   9 -11   5     4942.30     4376.46    295.77 o 
  10 -11   5       27.78       33.27     76.58 o 
  11 -11   5      194.93      358.51    135.56 o 
  12 -11   5       59.00      -77.75    101.35 o 
 -10 -10   5     2201.36     2840.92    335.42 o 
  -9 -10   5       18.89        0.41    105.25 o 
  -8 -10   5      416.77      603.04    151.72 o 
  -7 -10   5    10146.62    10730.39    994.33 o 
  -6 -10   5       38.27      -18.92     82.99 o 
  -5 -10   5     2605.26     3004.12    669.20 o 
  -4 -10   5       57.96       70.52     57.90 o 
  -3 -10   5     3964.07     4370.20    304.37 o 
  -2 -10   5      234.20      129.29     67.31 o 
  -1 -10   5       13.34      -63.84     42.56 o 
   0 -10   5    10168.40     9891.35    585.85 o 
   1 -10   5      287.29      296.74     64.51 o 
   2 -10   5     2162.41     1872.28    189.53 o 
   3 -10   5      770.64      610.75    109.18 o 
   4 -10   5       18.13      -77.50     51.67 o 
   5 -10   5        3.99      -63.76     79.08 o 
   6 -10   5      554.11      515.54    115.16 o 
   7 -10   5     4250.97     4445.99    436.29 o 
   8 -10   5     3782.04     3577.59    537.96 o 
   9 -10   5      169.27      298.73     97.54 o 
  10 -10   5      321.96      230.64     91.42 o 
  11 -10   5     1031.18     1495.30    235.70 o 
  12 -10   5      421.20      196.23    209.67 o 
 -10  -9   5        1.67       67.94    135.68 o 
  -9  -9   5     7507.64     7064.99    854.00 o 
  -8  -9   5        8.46       98.51    178.87 o 
  -7  -9   5       16.87      -52.75     81.61 o 
  -6  -9   5      971.97     1182.02    178.72 o 
  -5  -9   5        0.38     -121.65     81.10 o 
  -4  -9   5     2545.29     3093.05    326.89 o 
  -3  -9   5     4625.66     4870.36    325.04 o 
  -2  -9   5        3.86        1.95     50.75 o 
  -1  -9   5      446.40      368.85     75.20 o 
   0  -9   5     2786.49     2935.20    272.46 o 
   1  -9   5      767.67      826.17     77.63 o 
   2  -9   5    18314.22    17132.52    981.51 o 
   3  -9   5      103.05       89.66     75.63 o 
   4  -9   5     6687.13     6226.96    407.67 o 
   5  -9   5     7557.49     7863.28    343.08 o 
   6  -9   5     2677.78     2892.62    165.50 o 
   7  -9   5    12808.20    12687.54    537.36 o 
   8  -9   5     2423.63     2027.55    203.63 o 
   9  -9   5     5574.74     5976.98    353.49 o 
  10  -9   5     1159.02     1423.71    166.14 o 
  11  -9   5      141.35       33.68     95.80 o 
  12  -9   5      721.96      912.15    194.04 o 
  13  -9   5      603.03      225.06    140.46 o 
 -11  -8   5      112.90       76.82    127.60 o 
 -10  -8   5      235.63      263.09    137.56 o 
  -9  -8   5       21.57       67.71    107.63 o 
  -8  -8   5      152.71      140.93    257.88 o 
  -7  -8   5     6692.37     6384.23    487.05 o 
  -6  -8   5      135.90       91.99     86.17 o 
  -5  -8   5      715.84      786.92     95.46 o 
  -4  -8   5       32.62      -20.49     46.09 o 
  -3  -8   5     1773.45     1668.00    152.52 o 
  -2  -8   5     3654.15     3052.62    218.68 o 
  -1  -8   5     1101.58     1315.84    123.78 o 
   0  -8   5    21018.95    21811.00   1209.71 o 
   1  -8   5      414.04      586.47     62.84 o 
   2  -8   5    20288.41    20815.44   1171.24 o 
   3  -8   5    20120.47    20471.08   1157.99 o 
   4  -8   5      653.04      581.56     44.74 o 
   5  -8   5     1486.44     1602.52    108.17 o 
   6  -8   5       69.67      148.50     48.41 o 
   7  -8   5     4966.70     4794.49    240.88 o 
   8  -8   5    13459.88    13288.45    565.97 o 
   9  -8   5      144.47      228.40     65.58 o 
  10  -8   5       71.18       87.08     59.86 o 
  11  -8   5     1262.63     1063.44    530.33 o 
  12  -8   5      341.61      188.17    130.67 o 
  13  -8   5     1523.35     1016.26    210.18 o 
 -11  -7   5      670.48      723.02    198.56 o 
 -10  -7   5      334.84      126.86    118.98 o 
  -9  -7   5     5261.56     6652.11    511.79 o 
  -8  -7   5     1094.25     1132.35    186.73 o 
  -7  -7   5     1022.66     1282.21    186.65 o 
  -6  -7   5     5523.61     5560.22    395.57 o 
  -5  -7   5      955.55     1064.93    103.55 o 
  -4  -7   5     6864.71     7090.27    360.56 o 
  -3  -7   5        4.81      -53.54     35.69 o 
  -2  -7   5     4956.88     5009.73    388.27 o 
  -1  -7   5      221.32      304.43     63.12 o 
   0  -7   5     2287.74     2441.00    180.60 o 
   1  -7   5     2252.84     1953.92    365.58 o 
   2  -7   5    11578.84    11954.09    988.31 o 
   3  -7   5       33.14       73.44     29.33 o 
   4  -7   5     3049.18     2790.69    145.78 o 
   5  -7   5     1769.68     1640.72    219.28 o 
   6  -7   5     2163.39     2470.36    256.45 o 
   7  -7   5    11268.35    11499.30    490.98 o 
   8  -7   5     1157.06     1157.02    109.91 o 
   9  -7   5    14750.43    15282.42    646.43 o 
  10  -7   5      742.69      881.38    212.59 o 
  11  -7   5      214.79      145.08     84.54 o 
  12  -7   5     4884.03     4950.05    430.03 o 
  13  -7   5       42.43        4.43    113.70 o 
 -11  -6   5        7.62        7.68    115.90 o 
 -10  -6   5      226.56       47.33    103.54 o 
  -9  -6   5       23.33       60.08     96.97 o 
  -8  -6   5     2651.35     2765.46    278.11 o 
  -7  -6   5    10036.51    10220.88    649.27 o 
  -6  -6   5     1778.27     2003.13    211.10 o 
  -5  -6   5     3076.77     3493.44    205.23 o 
  -4  -6   5     9531.24     9977.82    480.69 o 
  -3  -6   5     1680.97     1759.45    125.50 o 
  -2  -6   5    11437.08    11233.68    648.78 o 
  -1  -6   5      535.81      605.49     79.20 o 
   0  -6   5    39001.69    39067.14   1749.51 o 
   1  -6   5       11.70       18.82     27.37 o 
   2  -6   5      188.62      234.49     57.27 o 
   3  -6   5     4683.64     5052.70    222.61 o 
   4  -6   5     1033.11     1160.53    103.54 o 
   5  -6   5     3382.82     3364.48    201.34 o 
   6  -6   5     1397.43     1281.00    121.91 o 
   7  -6   5     1080.91     1215.23    124.99 o 
   8  -6   5     2920.02     2839.41    263.46 o 
   9  -6   5      332.11      388.43     75.47 o 
  10  -6   5       27.62       48.42     71.35 o 
  11  -6   5     2296.77     2133.37    347.60 o 
  12  -6   5       95.39      101.12     90.85 o 
  13  -6   5      142.31      -55.48    107.76 o 
 -12  -5   5       79.59      109.61    140.09 o 
 -11  -5   5      620.62     1075.85    213.08 o 
 -10  -5   5      213.84      100.11    143.70 o 
  -9  -5   5     6771.93     7168.10    512.11 o 
  -8  -5   5     2426.72     2518.65    356.93 o 
  -7  -5   5     1328.94     1228.75    193.09 o 
  -6  -5   5     1565.50     2061.41    324.67 o 
  -5  -5   5      597.65      624.54     73.46 o 
  -4  -5   5    31341.95    31994.21   1440.33 o 
  -3  -5   5      932.94     1183.89     94.81 o 
  -2  -5   5       34.84       30.69     41.08 o 
  -1  -5   5     1110.42     1200.28     86.08 o 
   0  -5   5        7.05      -22.81     24.30 o 
   1  -5   5    10599.12    10290.74    477.96 o 
   2  -5   5    12463.68    12787.06    593.32 o 
   3  -5   5     2945.49     3065.33    150.15 o 
   4  -5   5       93.05      188.31     50.26 o 
   5  -5   5     3873.16     4326.13    239.21 o 
   6  -5   5      123.74       86.51     54.93 o 
   7  -5   5     8637.53     8984.79    453.03 o 
   8  -5   5      221.93      353.37    128.48 o 
   9  -5   5     8219.51     8567.27    390.47 o 
  10  -5   5      982.37     1059.84    140.57 o 
  11  -5   5      733.73      598.74    120.22 o 
  12  -5   5     7611.77     7705.01    770.99 o 
  13  -5   5       53.70      144.04    104.62 o 
 -12  -4   5     1214.16      998.55    214.43 o 
 -11  -4   5      191.73      498.44    154.98 o 
 -10  -4   5     2585.23     2701.27    242.41 o 
  -9  -4   5      794.92      933.69    139.63 o 
  -8  -4   5     7525.31     7768.05    427.97 o 
  -7  -4   5     4953.18     4588.45    322.66 o 
  -6  -4   5     2169.26     2075.82    205.04 o 
  -5  -4   5     5186.92     5321.27    272.40 o 
  -4  -4   5    14637.40    14663.91    675.72 o 
  -3  -4   5      851.47     1022.47    213.38 o 
  -2  -4   5     7426.59     7349.51    356.33 o 
  -1  -4   5     6393.06     6908.17    332.69 o 
   0  -4   5    19725.86    19029.21    866.59 o 
   1  -4   5     3119.12     3160.79    140.04 o 
   2  -4   5      895.84      889.92     62.37 o 
   3  -4   5    24572.31    23264.97    907.85 o 
   4  -4   5     3683.37     4318.06    230.38 o 
   5  -4   5    11838.03    10896.00    521.07 o 
   6  -4   5     4609.36     4792.46    263.12 o 
   7  -4   5     9455.83     9357.35    468.63 o 
   8  -4   5     1663.25     1757.91    183.93 o 
   9  -4   5      282.64      243.10     75.99 o 
  10  -4   5      578.40      597.78    190.07 o 
  11  -4   5     1959.71     2282.64    251.97 o 
  12  -4   5       76.31       77.80     85.95 o 
  13  -4   5       82.22       60.27     98.56 o 
 -12  -3   5       18.96     -137.38     91.80 o 
 -11  -3   5     2365.77     2611.29    248.56 o 
 -10  -3   5       58.35      111.74     87.63 o 
  -9  -3   5     4577.25     5252.36    335.41 o 
  -8  -3   5      184.95      193.25     79.40 o 
  -7  -3   5     1377.34     1554.84    174.60 o 
  -6  -3   5     3508.74     3274.63    214.88 o 
  -5  -3   5      216.37      258.46     61.81 o 
  -4  -3   5     1454.14     1170.89     86.75 o 
  -3  -3   5    11820.39    12854.75    518.82 o 
  -2  -3   5    15817.06    16198.10    640.71 o 
  -1  -3   5     2572.64     3007.17    160.21 o 
   0  -3   5     3612.64     4093.32    205.18 o 
   1  -3   5     1004.78     1003.93     63.37 o 
   2  -3   5     4108.41     4183.53    181.94 o 
   3  -3   5     5087.68     5067.61    221.16 o 
   4  -3   5     1257.40     1160.58     94.81 o 
   5  -3   5     9631.00     9528.70    459.48 o 
   6  -3   5      826.80      868.45    107.62 o 
   7  -3   5      629.97      850.65    155.91 o 
   8  -3   5       26.73       -8.08     49.86 o 
   9  -3   5    11741.01    10938.19    820.92 o 
  10  -3   5      343.44      459.71    126.35 o 
  11  -3   5      693.59      644.10    121.86 o 
  12  -3   5      401.91      342.80    125.60 o 
  13  -3   5       17.90      120.78    102.27 o 
 -12  -2   5      168.38       18.48     87.76 o 
 -11  -2   5        1.77       -1.17     79.31 o 
 -10  -2   5     5103.00     4879.73    510.92 o 
  -9  -2   5       50.55      173.43     75.70 o 
  -8  -2   5     3257.07     3363.36    360.82 o 
  -7  -2   5     1511.75     1384.11    141.71 o 
  -6  -2   5       36.58       35.43     49.16 o 
  -5  -2   5     5356.46     5116.48    276.31 o 
  -4  -2   5     9108.26     8861.62    332.47 o 
  -3  -2   5      275.06      289.68     37.96 o 
  -2  -2   5    38090.55    39543.56   1777.54 o 
  -1  -2   5     8241.74     8672.63    409.13 o 
   0  -2   5     7545.35     8001.34    378.78 o 
   1  -2   5    25577.71    25835.62   1168.21 o 
   2  -2   5      656.28      720.30     62.64 o 
   3  -2   5    28964.41    29878.98   1323.76 o 
   4  -2   5     1312.11     1287.43    100.37 o 
   5  -2   5    22790.52    23133.81   1045.20 o 
   6  -2   5     5502.29     5532.04    292.15 o 
   7  -2   5      201.72      288.71     65.48 o 
   8  -2   5      431.80      470.63     85.01 o 
   9  -2   5     1899.61     1722.01    282.75 o 
  10  -2   5     8867.37     8142.47    546.05 o 
  11  -2   5      638.51      660.79    155.06 o 
  12  -2   5      367.60      475.65    117.96 o 
 -13  -1   5     1167.07      968.64    170.07 o 
 -12  -1   5      438.20      270.53    113.47 o 
 -11  -1   5     3036.77     3271.93    271.99 o 
 -10  -1   5      743.76      587.97    155.10 o 
  -9  -1   5      800.62      753.83    121.41 o 
  -8  -1   5     1700.25     1868.43    172.79 o 
  -7  -1   5     2162.37     1883.94    160.26 o 
  -6  -1   5    19280.38    17994.56    840.64 o 
  -5  -1   5     1417.38     1475.72    141.61 o 
  -4  -1   5    17555.14    17558.86    700.57 o 
  -3  -1   5     4967.35     4775.10    187.32 o 
  -2  -1   5    10674.80    10182.41    410.09 o 
  -1  -1   5     1841.58     1937.39    114.70 o 
   0  -1   5      655.83      751.81     63.84 o 
   1  -1   5      184.21      138.47     29.46 o 
   2  -1   5     2605.23     2954.41    134.63 o 
   3  -1   5       44.16       -2.54     20.56 o 
   4  -1   5      233.18      338.52     53.21 o 
   5  -1   5     4993.53     5150.47    266.19 o 
   6  -1   5      141.24      166.05     50.02 o 
   7  -1   5        7.42       18.33     44.61 o 
   8  -1   5      432.56      541.10    116.23 o 
   9  -1   5     1597.64     1618.70    197.42 o 
  10  -1   5      125.89       14.42    186.07 o 
  11  -1   5      525.37      427.47    135.76 o 
  12  -1   5      349.41      489.73    123.96 o 
 -13   0   5     1577.09     1419.07    307.45 o 
 -12   0   5       43.27      128.57     96.55 o 
 -11   0   5      360.95      547.11    123.58 o 
 -10   0   5     1333.97     1679.70    186.14 o 
  -9   0   5      102.98      169.18     74.84 o 
  -8   0   5     7302.79     7139.53    449.51 o 
  -7   0   5      110.41       81.03     59.75 o 
  -6   0   5    10778.51    10383.42    508.92 o 
  -5   0   5     5055.58     4798.63    225.58 o 
  -4   0   5     2627.74     2310.34    167.88 o 
  -3   0   5     2092.55     2095.48    144.83 o 
  -2   0   5     9265.82     9192.53    331.51 o 
  -1   0   5      156.35      101.86     29.01 o 
   0   0   5    24581.09    25211.95   1141.92 o 
   1   0   5    12206.52    12329.63    433.88 o 
   2   0   5      662.40      798.97     54.19 o 
   3   0   5    30497.60    30697.30   1355.19 o 
   4   0   5     5271.12     5443.06    335.33 o 
   5   0   5     3959.99     3837.65    210.21 o 
   6   0   5      223.23      296.48     66.14 o 
   7   0   5      137.69      171.26     57.67 o 
   8   0   5    12151.08    12701.83    618.73 o 
   9   0   5      327.99      346.53    114.72 o 
  10   0   5     3908.53     2856.36    278.51 o 
  11   0   5      895.91      970.92    175.72 o 
  12   0   5     2371.81     2683.23    249.04 o 
 -13   1   5     3303.14     3635.52    316.38 o 
 -12   1   5     1240.60     1198.37    220.03 o 
 -11   1   5      864.54      859.07    144.99 o 
 -10   1   5       24.45       32.05     71.83 o 
  -9   1   5       60.98       99.48     73.30 o 
  -8   1   5     6270.34     6188.11    400.51 o 
  -7   1   5      134.98       72.40     57.55 o 
  -6   1   5    10785.71    10250.65    385.89 o 
  -5   1   5     1311.31     1259.09     93.89 o 
  -4   1   5    22155.77    21588.44    850.62 o 
  -3   1   5    13046.49    12646.61    505.72 o 
  -2   1   5       54.12       74.79     27.91 o 
  -1   1   5    22600.05    23261.06    901.88 o 
   0   1   5      283.93      405.51     52.05 o 
   1   1   5      774.61      760.11     42.52 o 
   2   1   5     3010.40     3007.99    135.42 o 
   3   1   5      221.25      232.48     46.08 o 
   4   1   5     7963.44     7854.28    462.65 o 
   5   1   5     1829.83     1970.22    133.75 o 
   6   1   5       74.95       51.84     43.13 o 
   7   1   5      412.80      484.24    104.04 o 
   8   1   5      776.96      780.17    134.27 o 
   9   1   5      837.25      763.42    145.24 o 
  10   1   5     1986.08     1299.26    237.83 o 
  11   1   5      554.81      727.95    187.62 o 
  12   1   5     3755.41     3386.93    280.12 o 
 -13   2   5     3535.94     3449.48    303.21 o 
 -12   2   5     2184.36     2534.17    249.27 o 
 -11   2   5      183.07      182.18     90.40 o 
 -10   2   5     2492.57     2318.95    211.78 o 
  -9   2   5     1917.04     1853.38    178.69 o 
  -8   2   5     4821.02     4506.37    506.92 o 
  -7   2   5      163.55      132.20     37.61 o 
  -6   2   5        1.75       22.40     27.83 o 
  -5   2   5      946.85      931.16     81.10 o 
  -4   2   5     3763.26     3624.13    172.69 o 
  -3   2   5    11275.79    11141.10    448.28 o 
  -2   2   5     3033.38     2909.72    133.95 o 
  -1   2   5      314.61      383.99     33.91 o 
   0   2   5     5376.91     5254.20    362.76 o 
   1   2   5      765.82      890.21     78.34 o 
   2   2   5      815.09      929.43     64.21 o 
   3   2   5    19325.31    20150.46    899.31 o 
   4   2   5       39.18       11.75     30.56 o 
   5   2   5     3040.93     3138.26    245.94 o 
   6   2   5     4274.23     4230.48    291.11 o 
   7   2   5      452.66      425.79    102.30 o 
   8   2   5    12116.56    11687.48    707.56 o 
   9   2   5      128.85       93.88     81.45 o 
  10   2   5     6526.72     5547.98    586.10 o 
  11   2   5        8.83      -49.57     89.15 o 
  12   2   5      621.57      826.39    159.71 o 
 -13   3   5     1941.29     2325.25    361.60 o 
 -12   3   5     4100.95     5179.76    365.67 o 
 -11   3   5      604.00      614.19    121.95 o 
 -10   3   5       86.98      243.47     83.44 o 
  -9   3   5       28.06       50.14     65.54 o 
  -8   3   5     3297.99     3381.42    488.33 o 
  -7   3   5     3137.68     3348.33    197.66 o 
  -6   3   5    22348.49    21683.82    868.48 o 
  -5   3   5     1494.46     1635.52    107.13 o 
  -4   3   5     2695.88     2446.75    142.67 o 
  -3   3   5     2009.57     1819.46    114.40 o 
  -2   3   5     4488.81     4699.49    200.65 o 
  -1   3   5    16365.79    16839.52    654.76 o 
   0   3   5    16916.20    16817.55   1338.95 o 
   1   3   5     2133.56     1985.98    111.93 o 
   2   3   5     1536.69     1937.93    110.75 o 
   3   3   5      927.14      961.05     89.05 o 
   4   3   5     2998.24     2818.75    193.97 o 
   5   3   5     1992.37     2091.08    246.76 o 
   6   3   5     7724.66     7805.25    480.45 o 
   7   3   5       19.30      -70.74     54.95 o 
   8   3   5      138.05      129.33     80.61 o 
   9   3   5       17.18       61.52     81.49 o 
  10   3   5     3132.01     3026.97    465.73 o 
  11   3   5      100.64        2.82     98.71 o 
  12   3   5     1928.44     2166.42    294.44 o 
 -13   4   5     2000.10     2322.75    246.81 o 
 -12   4   5     1753.35     2133.20    257.30 o 
 -11   4   5       19.87      -12.24     77.94 o 
 -10   4   5     3206.43     3256.42    460.51 o 
  -9   4   5      297.08      100.45     66.61 o 
  -8   4   5        8.90      -14.57     55.82 o 
  -7   4   5      934.48      920.01     77.56 o 
  -6   4   5       18.23       -1.93     45.38 o 
  -5   4   5     2146.77     2343.44    134.73 o 
  -4   4   5      819.00      710.29     65.12 o 
  -3   4   5     4739.82     4828.93    210.59 o 
  -2   4   5      743.13      995.47     64.43 o 
  -1   4   5      699.75      695.43     71.65 o 
   0   4   5       29.22       12.14     31.30 o 
   1   4   5     6301.63     5985.46    351.64 o 
   2   4   5        4.77       32.44     60.32 o 
   3   4   5     3706.19     3792.52    235.00 o 
   4   4   5     2227.05     1925.97    152.94 o 
   6   4   5     6526.26     6684.16    421.96 o 
   7   4   5      688.27      853.49    134.83 o 
   8   4   5     4773.18     5113.17    364.11 o 
   9   4   5     1315.49     1045.76    164.75 o 
  10   4   5     1847.59     1720.46    220.19 o 
  11   4   5       32.27      209.00    121.19 o 
 -13   5   5       13.66      -27.43     95.09 o 
 -12   5   5     1273.84     1244.89    175.77 o 
 -11   5   5      248.29      246.30    101.21 o 
 -10   5   5       17.43      -33.06     64.77 o 
  -9   5   5     1636.54     1549.72    160.81 o 
  -8   5   5     4419.84     4557.16    232.22 o 
  -7   5   5      458.73      569.29     62.98 o 
  -6   5   5     2972.61     2685.92    232.06 o 
  -5   5   5     3908.91     3705.61    181.68 o 
  -4   5   5     1653.72     1768.03    106.76 o 
  -3   5   5    18625.77    17586.11    693.50 o 
  -2   5   5      112.18      131.24     30.68 o 
  -1   5   5    50479.25    49829.77   2216.23 o 
   0   5   5     7094.70     7608.04    366.01 o 
   1   5   5    52765.20    54367.75   2948.67 o 
   2   5   5     5622.41     5500.15    510.83 o 
   3   5   5     4579.04     4896.89    313.89 o 
   4   5   5     9032.71     8172.40    674.31 o 
   6   5   5     8631.72     8146.74    500.44 o 
   7   5   5     3693.34     3567.03    280.95 o 
   8   5   5      118.03      125.82     83.24 o 
   9   5   5      109.45       39.71     84.69 o 
  10   5   5     1624.71     1677.87    226.35 o 
  11   5   5      525.72      516.78    186.62 o 
 -13   6   5        5.26       88.30     98.43 o 
 -12   6   5     2143.42     2439.87    240.06 o 
 -11   6   5      236.21      -28.02     75.57 o 
 -10   6   5     7460.93     7578.46    424.96 o 
  -9   6   5      329.49      215.52     83.79 o 
  -8   6   5     1559.44     1646.97    112.69 o 
  -7   6   5     2090.95     2066.97    120.72 o 
  -6   6   5     1182.13     1229.81    100.84 o 
  -5   6   5     6954.93     6703.97    296.15 o 
  -4   6   5     2856.32     3196.38    158.17 o 
  -3   6   5     8582.13     8536.45    353.57 o 
  -2   6   5     3043.86     3597.45    163.61 o 
  -1   6   5      152.89      156.33     39.41 o 
   0   6   5      893.86      670.78    170.85 o 
   1   6   5     7783.78     8216.50    492.61 o 
   2   6   5     2023.30     1960.46    153.25 o 
   3   6   5      508.94      439.24     79.82 o 
   4   6   5      592.56      405.31    112.26 o 
   5   6   5     1904.78     1878.40    239.47 o 
   6   6   5     3714.95     3969.11    400.39 o 
   7   6   5      329.43      370.69    134.86 o 
   8   6   5     3073.08     3054.06    380.16 o 
   9   6   5      687.01      767.80    218.69 o 
  10   6   5      196.75      131.95    145.25 o 
  11   6   5     1666.84     2274.60    393.28 o 
 -13   7   5       16.75      -23.43    102.68 o 
 -12   7   5      523.40      446.22    144.82 o 
 -11   7   5       22.84      -23.00     76.89 o 
 -10   7   5      226.28      378.60     97.66 o 
  -9   7   5     2595.94     2445.10    199.43 o 
  -8   7   5      569.17      649.45    117.94 o 
  -7   7   5       58.27       52.42     39.84 o 
  -6   7   5     3959.23     3870.22    232.11 o 
  -5   7   5    12038.44    11860.07    490.27 o 
  -4   7   5     1414.77     1415.45     94.62 o 
  -3   7   5    11160.05    11549.26    467.71 o 
  -2   7   5     1269.92     1772.13     99.67 o 
  -1   7   5    23784.90    22777.42   1034.96 o 
   0   7   5      356.79      402.18     79.44 o 
   1   7   5     1112.95     1007.27    170.58 o 
   2   7   5     5574.03     5685.74    356.25 o 
   3   7   5     1015.29     1272.08    133.37 o 
   4   7   5     6537.17     6287.81    544.91 o 
   5   7   5     6123.35     6775.50    594.48 o 
   6   7   5     3134.19     2947.44    338.79 o 
   7   7   5        0.96      150.90    114.63 o 
   8   7   5      650.48      380.34    158.19 o 
   9   7   5      945.50      591.75    187.89 o 
  10   7   5     3194.05     4301.34    527.23 o 
 -13   8   5        2.50      -46.10     95.74 o 
 -12   8   5     2299.00     2687.53    247.64 o 
 -11   8   5       50.83       79.27     86.25 o 
 -10   8   5    19925.40    19154.29    929.24 o 
  -9   8   5      434.95      234.33    106.82 o 
  -8   8   5     1042.98     1166.66     97.49 o 
  -7   8   5     1884.06     1802.43    113.68 o 
  -6   8   5      114.08       54.67     44.80 o 
  -5   8   5    13174.75    11863.42    492.58 o 
  -4   8   5       13.05       -0.51     32.19 o 
  -3   8   5     8696.89     8640.96    361.18 o 
  -2   8   5     2173.62     2027.35    141.48 o 
  -1   8   5      459.66      522.29     65.28 o 
   0   8   5    12955.19    15081.30   1258.58 o 
   1   8   5    15564.09    16857.46   1405.11 o 
   2   8   5       44.14       51.49     46.72 o 
   3   8   5      559.72      689.93    105.05 o 
   4   8   5     1696.21     1521.36    162.80 o 
   5   8   5     1297.14     1047.00    185.34 o 
   6   8   5     5291.30     5509.08    521.77 o 
   7   8   5      106.14      119.37    124.47 o 
   8   8   5     1978.15     2050.62    316.19 o 
   9   8   5      149.42      229.81    169.49 o 
 -13   9   5     1361.29     1194.19    188.39 o 
 -12   9   5     2520.41     2865.05    258.61 o 
 -11   9   5      847.86      773.13    218.18 o 
 -10   9   5      763.71     1029.14    171.05 o 
  -9   9   5     4999.23     5499.16    277.37 o 
  -8   9   5      138.63      137.01     51.49 o 
  -7   9   5      100.06       47.71     42.49 o 
  -6   9   5     1586.46     1628.89    118.26 o 
  -5   9   5     3666.72     3329.01    291.05 o 
  -4   9   5     1328.81     1326.62    111.14 o 
  -3   9   5     3618.78     3698.47    203.10 o 
  -2   9   5      223.63      228.82     77.21 o 
  -1   9   5     3608.35     3591.59    214.93 o 
   0   9   5     2609.10     3116.75    344.81 o 
   1   9   5       82.83      104.97     84.01 o 
   2   9   5     6258.82     6552.90    413.24 o 
   3   9   5     6518.73     6689.53    623.55 o 
   4   9   5     3523.64     3090.22    302.16 o 
   5   9   5      274.87       96.95     97.50 o 
   6   9   5     1847.30     2096.54    285.94 o 
   7   9   5     2258.83     2031.66    297.42 o 
   8   9   5       29.95      -28.43    123.02 o 
   9   9   5      468.70      502.81    205.94 o 
 -13  10   5      110.58      164.40    110.58 o 
 -12  10   5     2225.17     2024.39    212.94 o 
 -11  10   5      761.09     1001.39    157.55 o 
 -10  10   5     7296.42     8189.79    452.09 o 
  -9  10   5      499.58      461.32     90.17 o 
  -8  10   5     8605.83     8676.51    351.04 o 
  -7  10   5    12890.74    13252.98    555.87 o 
  -6  10   5       30.72        8.68     33.75 o 
  -5  10   5     9274.97     9000.92    445.50 o 
  -4  10   5     1913.47     1904.71    139.09 o 
  -3  10   5     4110.98     4298.59    304.35 o 
  -2  10   5      262.91      183.18     46.86 o 
  -1  10   5       27.11      100.00     46.15 o 
   0  10   5     6392.59     5849.88    552.57 o 
   1  10   5     2614.41     2741.69    330.41 o 
   2  10   5     7245.65     7396.93    499.62 o 
   3  10   5      111.09       15.94     61.68 o 
   4  10   5       97.46       42.11     64.66 o 
   5  10   5      630.29      619.10    123.99 o 
   6  10   5     3779.74     3785.04    415.15 o 
   7  10   5       16.90       75.45    121.01 o 
 -13  11   5      760.40      456.51    163.75 o 
 -12  11   5     1655.28     1579.77    242.07 o 
 -11  11   5      645.07      563.17    124.26 o 
 -10  11   5      555.29      382.45    130.39 o 
  -9  11   5       58.33       15.60     47.69 o 
  -8  11   5     4925.89     4507.10    342.41 o 
  -7  11   5      743.51      782.40     81.70 o 
  -6  11   5     4397.82     4275.84    216.53 o 
  -5  11   5     2402.52     2514.35    149.35 o 
  -4  11   5      175.44      194.28     52.34 o 
  -3  11   5     1082.92      999.65    110.53 o 
  -2  11   5     2785.53     2859.34    221.37 o 
  -1  11   5     2453.60     2408.51    197.05 o 
   0  11   5     4208.88     4203.15    288.76 o 
   1  11   5       22.91       80.19     94.40 o 
   2  11   5     7525.56     8055.01    583.82 o 
   3  11   5        2.79       40.69     65.80 o 
   4  11   5     3053.23     3093.00    261.97 o 
   5  11   5     2791.72     2717.07    326.49 o 
   6  11   5      553.80      662.06    209.13 o 
   7  11   5       15.49       -2.55    114.45 o 
 -12  12   5     2145.81     2841.38    465.82 o 
 -11  12   5       65.64      -84.63     95.98 o 
 -10  12   5     2900.96     2514.39    267.17 o 
  -9  12   5     1134.38     1082.31    104.96 o 
  -8  12   5     1013.46     1185.66    102.08 o 
  -7  12   5     7733.41     7716.17    315.82 o 
  -6  12   5      223.39      314.81     64.58 o 
  -5  12   5     1902.79     2123.41    156.99 o 
  -4  12   5        3.11      -65.28     43.52 o 
  -3  12   5    12572.69    13082.14    627.10 o 
  -2  12   5     2481.43     2521.50    168.43 o 
  -1  12   5      648.07      827.15    117.21 o 
   0  12   5     9150.56     9543.53    581.47 o 
   1  12   5      150.75      118.82    114.63 o 
   2  12   5     5744.62     4925.18    343.29 o 
   3  12   5      652.42      668.09    118.81 o 
   4  12   5      100.01      110.12     80.53 o 
   5  12   5       40.98       83.74     86.76 o 
   6  12   5     1114.88     1359.91    306.90 o 
   7  12   5      295.93      355.20    194.27 o 
   8  12   5     5699.26     6295.83    747.75 o 
 -12  13   5      436.38      667.87    179.09 o 
 -11  13   5     1905.62     2489.11    295.11 o 
 -10  13   5       17.15      -97.21     79.21 o 
  -9  13   5     2690.70     2687.87    220.57 o 
  -8  13   5       12.92      -42.90     43.38 o 
  -7  13   5     3752.38     3721.22    187.67 o 
  -6  13   5      448.69      420.57     96.45 o 
  -5  13   5     2974.70     2754.40    163.33 o 
  -4  13   5      209.04      164.13     62.82 o 
  -3  13   5      378.01      427.12     78.01 o 
  -2  13   5      576.81      612.68    225.80 o 
  -1  13   5      521.69      568.39    107.21 o 
   0  13   5     7890.42     8562.93    534.30 o 
   1  13   5      537.20      515.93    164.20 o 
   2  13   5    15591.94    15516.44    915.38 o 
   3  13   5       57.66      129.18    165.75 o 
   4  13   5     2763.15     2208.98    222.29 o 
   5  13   5     2192.46     1959.68    346.08 o 
   6  13   5      267.55      292.50    168.58 o 
   7  13   5     3651.75     2594.44    431.19 o 
   8  13   5       89.43      -81.10    139.96 o 
 -12  14   5      116.07      112.81    131.47 o 
 -11  14   5      263.94      102.25    121.15 o 
 -10  14   5       30.44      -57.70     74.34 o 
  -9  14   5      179.81      164.15     91.49 o 
  -8  14   5      958.64     1082.13    141.82 o 
  -7  14   5     5494.35     5559.37    330.67 o 
  -6  14   5        1.25       26.76     46.33 o 
  -5  14   5     5438.92     5245.78    294.52 o 
  -4  14   5     4570.72     4321.89    251.92 o 
  -3  14   5      894.04     1070.21    137.04 o 
  -2  14   5     7817.10     8378.21    527.05 o 
  -1  14   5       71.99      -80.31     89.66 o 
   0  14   5     7190.66     7663.58    491.92 o 
   1  14   5     3644.72     2995.92    376.52 o 
   2  14   5     1269.21     1445.66    172.27 o 
   3  14   5      972.97     1050.15    223.61 o 
   4  14   5        7.75     -113.90    102.06 o 
   5  14   5       69.34      -95.31    114.81 o 
   6  14   5     1877.31     2204.98    393.47 o 
   7  14   5      619.00      771.44    255.87 o 
 -12  15   5      448.10      469.80    167.71 o 
 -11  15   5      429.21      343.73    145.44 o 
 -10  15   5      216.05      253.10     99.24 o 
  -9  15   5     5468.40     5965.17    367.65 o 
  -8  15   5      987.70     1010.56    141.41 o 
  -7  15   5     1028.52     1345.16    171.05 o 
  -6  15   5     1950.10     2169.23    236.16 o 
  -5  15   5     1164.16     1598.29    268.08 o 
  -4  15   5     1134.96     1170.87    122.49 o 
  -3  15   5     2871.59     3221.56    453.15 o 
  -2  15   5      134.51       67.97     70.66 o 
  -1  15   5     2647.81     2858.90    247.62 o 
   0  15   5      113.06      143.74     81.64 o 
   1  15   5        1.12      108.07    127.94 o 
   2  15   5     8454.85     8514.03    551.44 o 
   3  15   5       15.30        0.18    121.56 o 
   4  15   5      173.56      138.32    149.99 o 
   5  15   5      895.67      686.33    226.53 o 
   6  15   5      323.69      258.79    180.97 o 
 -11  16   5        1.14      -93.70    127.21 o 
 -10  16   5      147.51      -28.69     81.62 o 
  -9  16   5     2227.90     2171.88    213.26 o 
  -8  16   5     1259.11     1508.46    174.96 o 
  -7  16   5     8130.60     8698.49    583.26 o 
  -6  16   5     1837.90     2102.51    243.83 o 
  -5  16   5      618.82      633.48    187.89 o 
  -4  16   5       17.18      129.21    118.46 o 
  -3  16   5     1108.81     1044.99    213.59 o 
  -2  16   5     1894.66     1863.52    196.41 o 
  -1  16   5      203.11      157.39     87.55 o 
   0  16   5     3866.59     3883.98    307.51 o 
   1  16   5      263.77      289.77    155.09 o 
   2  16   5      435.27      282.11    160.19 o 
   3  16   5     7648.91     7685.08    774.18 o 
   4  16   5       13.93       -6.56    111.90 o 
   5  16   5     1043.54     1094.02    283.94 o 
   6  16   5        4.67      -68.52    139.78 o 
 -11  17   5     1219.38      812.97    265.08 o 
 -10  17   5      148.14       78.47     92.16 o 
  -9  17   5     2972.94     3543.52    368.36 o 
  -8  17   5      385.49      529.72    147.58 o 
  -7  17   5     2574.90     2136.12    248.39 o 
  -6  17   5      860.45     1117.41    188.46 o 
  -5  17   5      368.28      371.50    126.37 o 
  -4  17   5     2452.30     2555.07    352.28 o 
  -3  17   5      286.44      541.27    172.77 o 
  -2  17   5        1.10      111.17    119.19 o 
  -1  17   5      641.25      905.21    205.94 o 
   0  17   5        8.49      -29.34    122.65 o 
   1  17   5       62.83       28.79    117.37 o 
   2  17   5     1789.57     1921.95    326.95 o 
   3  17   5      175.71       -9.48    135.41 o 
   4  17   5     1081.88      874.96    252.23 o 
   5  17   5       21.31       30.80    155.09 o 
 -10  18   5      628.58      149.77    147.17 o 
  -9  18   5     1236.95      915.43    188.78 o 
  -8  18   5     2377.39     2284.39    297.97 o 
  -7  18   5     2748.33     2995.82    310.80 o 
  -6  18   5       53.47      -33.01     90.12 o 
  -5  18   5      532.19      575.42    153.39 o 
  -4  18   5     6949.95     8786.86    599.68 o 
  -3  18   5       17.62       96.77    127.02 o 
  -2  18   5     4230.42     3570.90    420.44 o 
   3  18   5     3908.82     3733.83    494.61 o 
   4  18   5       71.73      -55.77    146.52 o 
  -9  19   5     1141.19     1451.67    238.94 o 
  -8  19   5      164.58      275.41    136.76 o 
  -7  19   5      368.94      582.73    158.17 o 
  -6  19   5      474.55      796.72    376.34 o 
  -5  19   5        2.88      -80.57     88.22 o 
  -4  19   5     3227.09     3532.68    340.33 o 
  -9  20   5     1132.03      753.83    192.83 o 
  -8  20   5      491.15      423.87    242.93 o 
  -7  20   5      913.10      761.68    219.97 o 
  -6  20   5      226.21      324.43    208.85 o 
  -5  20   5      348.60      517.03    245.30 o 
  -4  20   5     3826.46     3119.30    486.41 o 
  -3  20   5      299.31      705.83    260.79 o 
  -2  20   5     2486.36     2524.82    453.61 o 
  -7  21   5       63.45        3.52    119.53 o 
  -6  21   5     6424.11     6503.77    786.93 o 
  -5  21   5       42.11     -175.68    140.88 o 
  -4  21   5      575.28      324.03    211.59 o 
  -3  21   5      568.49      213.23    208.12 o 
  -2  21   5        0.85       -1.46    157.64 o 
  -1  21   5      182.31      238.01    203.02 o 
   0  21   5      755.26      720.78    273.18 o 
  -5  22   5      365.63      399.48    250.59 o 
  -4  22   5      534.81      445.04    247.31 o 
  -3  22   5      373.39       89.30    194.09 o 
  -2  22   5     1480.45     2637.63    495.89 o 
   1 -22   6      140.19       34.79    128.83 o 
   2 -22   6     1663.14     1979.20    289.73 o 
   3 -22   6       92.14      236.49    177.69 o 
   4 -22   6       82.87      -98.72    108.28 o 
   5 -22   6      678.85      542.83    174.63 o 
  -1 -21   6      230.98      329.68    204.66 o 
   0 -21   6     1124.62      954.20    263.98 o 
   1 -21   6      258.24      413.86    151.51 o 
   2 -21   6     2220.68     2413.57    302.93 o 
   3 -21   6     1296.13     1521.81    403.40 o 
   4 -21   6     2696.60     3267.25    526.23 o 
   5 -21   6        1.43      -49.65    107.63 o 
   6 -21   6      787.55      828.96    274.19 o 
   7 -21   6      682.52      409.06    170.38 o 
  -3 -20   6      326.30      645.51    249.49 o 
  -2 -20   6     2641.45     3599.52    505.00 o 
  -1 -20   6       68.22      105.34    174.59 o 
   0 -20   6      713.82      750.76    259.88 o 
   1 -20   6        9.69       75.99    115.14 o 
   2 -20   6     1412.13     1217.41    210.75 o 
   3 -20   6      320.07      242.64    189.53 o 
   4 -20   6      158.53      299.63    135.01 o 
   5 -20   6     1900.21     2377.24    304.98 o 
   6 -20   6      813.88      851.58    252.04 o 
   7 -20   6      305.45      297.96    151.57 o 
   8 -20   6      394.82      378.63    298.97 o 
  -4 -19   6     1762.54     1863.82    394.56 o 
  -3 -19   6      117.15      -20.41    146.52 o 
  -2 -19   6     1485.63     1463.43    306.72 o 
  -1 -19   6        4.48       86.38    140.15 o 
   0 -19   6      115.52      -40.15     94.04 o 
   1 -19   6      373.01      231.77    376.43 o 
   2 -19   6      962.39      935.40    193.12 o 
   3 -19   6       30.97       81.39    108.53 o 
   4 -19   6     5159.68     4788.50    420.70 o 
   5 -19   6       54.40      -15.13     98.11 o 
   6 -19   6      169.76       95.33    116.03 o 
   7 -19   6     4155.90     3934.74    392.65 o 
   8 -19   6      119.85      110.68    126.39 o 
   9 -19   6     2312.49     1913.21    278.29 o 
  -5 -18   6     2574.90     1722.76    376.88 o 
  -4 -18   6       78.08       70.35    175.68 o 
  -3 -18   6      265.35      455.25    215.41 o 
  -2 -18   6     1252.91     1558.56    315.28 o 
  -1 -18   6        0.13       53.40    141.60 o 
   0 -18   6     4582.82     4317.01    537.26 o 
   1 -18   6        1.47        2.56    215.05 o 
   2 -18   6      927.09     1160.54    454.52 o 
   3 -18   6     1346.64     1225.51    430.19 o 
   4 -18   6      609.15      554.03    155.22 o 
   5 -18   6     6074.32     6641.01    548.28 o 
   6 -18   6      560.41      401.53    147.09 o 
   7 -18   6      652.65      649.02    168.98 o 
   8 -18   6      437.53      566.75    166.47 o 
   9 -18   6        1.76     -122.25    100.70 o 
  10 -18   6        3.29       37.97    121.92 o 
  -6 -17   6       79.31      214.68    201.74 o 
  -5 -17   6      128.67      201.93    195.37 o 
  -4 -17   6     2827.58     3071.37    478.94 o 
  -2 -17   6      732.87      734.45    208.12 o 
  -1 -17   6     1419.60     1661.89    318.75 o 
   0 -17   6       10.02       31.53    128.30 o 
   1 -17   6     1416.14     1873.02    238.02 o 
   2 -17   6      422.37      286.62    121.62 o 
   3 -17   6       27.21       65.19     93.76 o 
   4 -17   6     1825.52     1578.45    225.71 o 
   5 -17   6      751.62      687.37    160.52 o 
   6 -17   6      706.51      608.19    160.54 o 
   7 -17   6     8175.79     8154.54    833.41 o 
   8 -17   6        9.13       56.26    104.62 o 
   9 -17   6     3345.19     3268.70    940.57 o 
  10 -17   6      290.28      202.47    141.10 o 
  -6 -16   6      776.91      783.65    261.34 o 
  -5 -16   6     1238.56     1845.59    379.07 o 
  -4 -16   6      222.23      349.36    191.54 o 
  -3 -16   6       32.41       66.15    121.19 o 
  -2 -16   6     6867.68     7300.91    714.95 o 
  -1 -16   6       16.78       -5.65    127.94 o 
   0 -16   6    15177.74    15993.44   1388.52 o 
   1 -16   6     1637.38     1905.70    539.63 o 
   2 -16   6     4770.33     4748.36    386.60 o 
   3 -16   6     5453.53     4269.63    359.23 o 
   4 -16   6      392.76      353.08    127.49 o 
   5 -16   6     5790.03     6001.03    750.30 o 
   6 -16   6      765.38      618.08    296.15 o 
   7 -16   6     2781.35     2757.37    746.57 o 
   8 -16   6      129.25      141.79    135.95 o 
   9 -16   6      129.72      -45.30     96.42 o 
  10 -16   6     1921.20     2114.32    228.86 o 
  11 -16   6       29.34       40.15     94.59 o 
  -7 -15   6     1057.63     1294.49    238.01 o 
  -6 -15   6     4043.28     3650.44    391.92 o 
  -5 -15   6      230.38      368.86    198.10 o 
  -4 -15   6     2223.41     2561.09    408.23 o 
  -3 -15   6     1993.98     1671.18    289.22 o 
  -2 -15   6     3539.21     3373.90    420.62 o 
  -1 -15   6     7371.90     7871.88    751.40 o 
   0 -15   6     3334.39     3096.70    407.50 o 
   1 -15   6      254.67      191.84     98.00 o 
   2 -15   6     2914.96     3207.16    647.79 o 
   3 -15   6      138.30       22.46    146.80 o 
   4 -15   6     1010.03      871.59    160.50 o 
   5 -15   6     3590.10     3403.36    586.10 o 
   6 -15   6       96.05       36.10     85.45 o 
   7 -15   6     4638.98     5216.48    429.88 o 
   8 -15   6      242.64      330.07    130.50 o 
   9 -15   6     2195.16     2101.05    215.28 o 
  10 -15   6     1569.64     2022.58    303.56 o 
  11 -15   6        4.84      -27.30    102.97 o 
  -8 -14   6     1364.99     1961.79    345.90 o 
  -7 -14   6     1265.43     1443.71    241.84 o 
  -6 -14   6      769.13      883.20    183.35 o 
  -5 -14   6       21.15      -11.50     90.77 o 
  -4 -14   6     1648.20     1605.22    210.48 o 
  -3 -14   6      328.86      269.10    127.48 o 
  -2 -14   6     4767.68     4078.46    463.63 o 
  -1 -14   6     3521.70     3782.67    447.05 o 
   0 -14   6     8151.63     9180.58    846.16 o 
   1 -14   6     3209.02     3286.51    349.64 o 
   2 -14   6     4623.59     5009.61    384.08 o 
   3 -14   6     2881.07     2783.52    265.28 o 
   4 -14   6      624.30      858.13    157.72 o 
   5 -14   6     8462.81     8701.64    579.57 o 
   6 -14   6        5.25       39.36     87.24 o 
   7 -14   6     2349.06     2853.11    303.62 o 
   8 -14   6        3.36      -13.18     72.89 o 
   9 -14   6      137.73      -43.02    144.89 o 
  10 -14   6     4471.30     4027.51    307.19 o 
  11 -14   6      166.37       83.74     96.35 o 
  -8 -13   6     1193.43     1302.88    230.24 o 
  -7 -13   6      728.03      842.08    213.50 o 
  -6 -13   6     3445.31     3698.09    352.10 o 
  -5 -13   6      468.20      702.25    151.83 o 
  -4 -13   6     2605.93     2539.54    378.52 o 
  -3 -13   6      701.50      687.00    160.92 o 
  -2 -13   6      766.34      702.76    160.83 o 
  -1 -13   6     5509.45     6528.01    630.93 o 
   0 -13   6     2223.05     1939.27    300.16 o 
   1 -13   6     1642.83     1438.82    261.34 o 
   2 -13   6      934.01     1163.69    167.13 o 
   3 -13   6     1215.19      950.63    298.33 o 
   4 -13   6     2598.25     2534.71    576.08 o 
   5 -13   6      236.81       -4.76     80.25 o 
   6 -13   6     1107.48      801.58    151.95 o 
   7 -13   6     1719.54     2082.70    239.05 o 
   8 -13   6       23.65       79.93     73.30 o 
   9 -13   6      808.08      798.74    137.40 o 
  10 -13   6     5750.00     6366.89    404.17 o 
  11 -13   6      683.22      592.12    135.15 o 
  12 -13   6     2032.61     1785.85    269.16 o 
  -9 -12   6        0.99      -90.31    110.55 o 
  -8 -12   6     2683.07     2953.36    419.44 o 
  -7 -12   6      109.70       15.72    131.31 o 
  -6 -12   6        0.47        5.23     90.69 o 
  -5 -12   6        0.29      -82.55     78.55 o 
  -4 -12   6      759.98      674.29    105.71 o 
  -3 -12   6     1304.63     1445.33    187.26 o 
  -2 -12   6     6542.51     6480.07    484.41 o 
  -1 -12   6      295.89      295.42     87.43 o 
   0 -12   6     2392.78     2106.02    299.25 o 
   1 -12   6      981.11      755.59    193.00 o 
   2 -12   6       58.28       28.31    104.52 o 
   3 -12   6     8318.64     7750.66    507.68 o 
   4 -12   6     1390.55     1280.74    170.96 o 
   5 -12   6     1718.23     1570.84    194.58 o 
   6 -12   6       55.48       13.94     80.37 o 
   7 -12   6     3226.74     3276.26    258.97 o 
   8 -12   6     5803.83     5895.56    359.36 o 
   9 -12   6     2918.12     2906.41    244.18 o 
  10 -12   6     2446.00     1951.10    201.34 o 
  11 -12   6      301.34       69.83    110.55 o 
  12 -12   6     1365.63     1145.11    267.44 o 
  -9 -11   6     2709.34     3136.20    347.26 o 
  -8 -11   6     1385.74     1628.58    246.12 o 
  -7 -11   6       21.08       52.18     97.60 o 
  -6 -11   6     6033.12     6956.79    491.75 o 
  -5 -11   6       20.36      134.29     91.62 o 
  -4 -11   6     3743.00     3492.36    230.22 o 
  -3 -11   6      174.39      127.06    162.38 o 
  -2 -11   6      648.91      846.68    122.34 o 
  -1 -11   6     7264.12     7529.78    469.13 o 
   0 -11   6        1.91      -31.32     54.67 o 
   1 -11   6     6388.92     6689.48    628.38 o 
   2 -11   6      980.92      950.84    306.17 o 
   3 -11   6      818.38      761.48    128.19 o 
   4 -11   6     2068.98     1723.56    190.67 o 
   5 -11   6     2329.56     1921.36    274.01 o 
   6 -11   6      311.80      116.94    127.08 o 
   7 -11   6     7805.71     7556.65    415.38 o 
   8 -11   6       72.12       57.63     75.21 o 
   9 -11   6       14.57      110.40     81.55 o 
  10 -11   6      610.61      621.47    124.72 o 
  11 -11   6       24.17       75.91    104.59 o 
  12 -11   6     1454.20     1739.72    332.05 o 
 -10 -10   6     1725.03     1823.03    359.75 o 
  -9 -10   6        9.57       27.15    115.26 o 
  -8 -10   6     1849.53     2143.43    270.78 o 
  -7 -10   6     1225.90     1750.16    235.07 o 
  -6 -10   6       98.60      304.52    115.14 o 
  -5 -10   6     4194.06     4644.39    875.41 o 
  -4 -10   6      270.74      295.22     76.74 o 
  -3 -10   6      856.31      668.92    112.81 o 
  -2 -10   6     8576.18     8456.11    518.74 o 
  -1 -10   6      943.99     1186.67    127.88 o 
   0 -10   6        1.78      -46.10     44.72 o 
   1 -10   6    14717.42    13949.95    786.46 o 
   2 -10   6       76.28       77.03     66.42 o 
   3 -10   6    19266.01    18873.90   1087.64 o 
   4 -10   6      439.61      585.15    123.02 o 
   5 -10   6     5713.17     4821.25    279.98 o 
   6 -10   6     1410.33     1435.37    146.47 o 
   7 -10   6     3095.59     3608.20    349.43 o 
   8 -10   6     6909.27     6351.99    365.38 o 
   9 -10   6      385.53      354.42     97.60 o 
  10 -10   6     4833.28     4212.87    298.32 o 
  11 -10   6      191.11      243.54    122.92 o 
  12 -10   6       14.28      206.76    129.28 o 
 -10  -9   6      164.98      183.09    138.22 o 
  -9  -9   6      441.92      680.36    242.29 o 
  -8  -9   6      299.32      628.44    155.24 o 
  -7  -9   6      109.63      -30.90     87.42 o 
  -6  -9   6     5527.61     5352.55    570.43 o 
  -5  -9   6     1377.90     1871.59    211.00 o 
  -4  -9   6     5461.94     5835.16    317.97 o 
  -3  -9   6      172.42      148.65     70.21 o 
  -2  -9   6     1894.34     1805.94    165.13 o 
  -1  -9   6     4022.37     4391.55    291.76 o 
   0  -9   6      443.90      412.51    152.08 o 
   1  -9   6     7765.28     7937.15    465.84 o 
   2  -9   6      546.80      703.25    114.87 o 
   3  -9   6     3077.03     3058.18    245.67 o 
   4  -9   6      632.84      847.20     72.26 o 
   5  -9   6     1269.13     1423.61     86.41 o 
   6  -9   6     1628.65     1986.63    131.76 o 
   7  -9   6      377.63      497.98    100.10 o 
   8  -9   6       56.50       67.29     97.24 o 
   9  -9   6      112.14      151.79     94.84 o 
  10  -9   6       51.15       47.16     73.84 o 
  11  -9   6      136.44      134.90    116.91 o 
  12  -9   6     3753.47     4320.90    519.03 o 
 -11  -8   6      106.44      280.58    239.65 o 
 -10  -8   6     2499.50     2553.57    431.28 o 
  -9  -8   6      368.51      395.20    198.46 o 
  -8  -8   6     4530.91     5085.35    817.37 o 
  -7  -8   6     4169.28     4310.17    359.28 o 
  -6  -8   6       24.57       43.73     79.80 o 
  -5  -8   6     6612.59     7136.23    475.58 o 
  -4  -8   6     1859.01     1780.28    141.74 o 
  -3  -8   6     3619.08     3682.23    259.75 o 
  -2  -8   6      370.98      287.34     88.02 o 
  -1  -8   6     1440.11     1402.35    148.99 o 
   0  -8   6      481.81      768.87     89.51 o 
   1  -8   6    15443.60    15278.02    862.84 o 
   2  -8   6     9899.21     9937.36    593.30 o 
   3  -8   6     9643.99    10160.46    480.02 o 
   4  -8   6      506.20      483.13     55.18 o 
   5  -8   6     1409.65     1517.01    104.98 o 
   6  -8   6     2985.67     2847.16    200.74 o 
   7  -8   6      838.03      843.93     91.62 o 
   8  -8   6    14058.13    14732.17    620.29 o 
   9  -8   6       34.18       79.54     56.29 o 
  10  -8   6    10457.49    10402.27    548.85 o 
  11  -8   6      202.02       47.73    106.64 o 
  12  -8   6      594.10      722.56    225.62 o 
 -11  -7   6       10.55       21.11    125.34 o 
 -10  -7   6     1213.64     1721.65    259.07 o 
  -9  -7   6       30.90       17.08    100.84 o 
  -8  -7   6     4431.23     3786.43    472.29 o 
  -7  -7   6        7.15      -31.39     72.37 o 
  -6  -7   6     2190.72     2248.06    229.11 o 
  -5  -7   6     2368.79     2678.43    177.77 o 
  -4  -7   6    14081.71    15426.72    726.57 o 
  -3  -7   6    13035.14    12763.86    605.48 o 
  -2  -7   6     3254.43     3203.97    224.40 o 
  -1  -7   6     7351.13     7119.19    429.49 o 
   0  -7   6       20.52       17.40     42.76 o 
   1  -7   6    35568.01    35605.42   1605.15 o 
   2  -7   6        3.13       15.55     56.46 o 
   3  -7   6      487.31      750.34     69.17 o 
   4  -7   6      899.72      936.10     94.25 o 
   5  -7   6      747.99      740.73     73.62 o 
   6  -7   6     3588.45     3505.72    224.07 o 
   7  -7   6     1179.64     1073.63    125.42 o 
   8  -7   6      279.66      303.99     77.18 o 
   9  -7   6      516.51      512.04     89.54 o 
  10  -7   6      113.90      108.60     66.55 o 
  11  -7   6       29.73      180.59     84.61 o 
  12  -7   6     5704.73     6198.23    499.51 o 
 -11  -6   6      592.82      461.19    169.24 o 
 -10  -6   6     3396.02     3381.45    348.43 o 
  -9  -6   6        0.62       53.02    101.39 o 
  -8  -6   6     2703.06     2777.19    283.33 o 
  -7  -6   6     4346.80     3917.34    327.64 o 
  -6  -6   6     5843.22     5335.68    439.57 o 
  -5  -6   6     9174.58     9075.74    450.05 o 
  -4  -6   6     2361.39     2770.35    172.38 o 
  -3  -6   6     1568.69     1634.72    121.34 o 
  -2  -6   6     1330.63     1689.11    143.92 o 
  -1  -6   6      366.37      284.61     65.61 o 
   0  -6   6       27.94       46.99     30.81 o 
   1  -6   6     2767.98     2847.68    151.77 o 
   2  -6   6     8049.91     8187.85    394.99 o 
   3  -6   6     2211.78     2096.10    133.04 o 
   4  -6   6      686.07      871.48     73.33 o 
   5  -6   6      353.26      359.52     87.79 o 
   6  -6   6     9895.60     9591.88    477.10 o 
   7  -6   6     1291.35     1586.23    229.30 o 
   8  -6   6    15265.81    16217.49    778.88 o 
   9  -6   6       94.76      131.56     53.87 o 
  10  -6   6     7966.20     7548.79    422.02 o 
  11  -6   6     3869.05     3383.62    261.44 o 
  12  -6   6       98.37       99.81     90.02 o 
 -12  -5   6      724.18      559.35    179.48 o 
 -11  -5   6      863.67     1142.82    219.08 o 
 -10  -5   6       30.61      -18.84    101.03 o 
  -9  -5   6      754.34      829.11    225.98 o 
  -8  -5   6     3669.01     3235.18    299.64 o 
  -7  -5   6        5.41      -14.56     70.96 o 
  -6  -5   6    11180.46    11279.39    694.22 o 
  -5  -5   6      561.53      715.68     75.74 o 
  -4  -5   6     2322.85     2024.93    136.34 o 
  -3  -5   6     7781.61     7853.81    385.83 o 
  -2  -5   6     1717.02     2203.23    134.95 o 
  -1  -5   6    32363.05    32119.96   1454.11 o 
   0  -5   6     1092.26     1224.66     85.12 o 
   1  -5   6    14447.31    14542.95    669.20 o 
   2  -5   6    18954.79    19855.51    905.27 o 
   3  -5   6    12655.67    13678.28    549.47 o 
   4  -5   6    13407.67    12913.25    525.29 o 
   5  -5   6      152.20      135.00     50.44 o 
   6  -5   6     5831.96     5693.16    306.77 o 
   7  -5   6     2900.53     2983.09    269.36 o 
   8  -5   6      108.61       66.10     59.50 o 
   9  -5   6       59.82       25.90     58.51 o 
  10  -5   6      445.17      491.98    108.76 o 
  11  -5   6      532.25      560.64    148.25 o 
  12  -5   6     2664.33     2538.89    237.69 o 
 -12  -4   6      896.04      674.99    359.84 o 
 -11  -4   6      118.11      110.62    118.09 o 
 -10  -4   6     5889.16     5185.50    434.35 o 
  -9  -4   6      231.67      142.46    105.79 o 
  -8  -4   6     1747.07     1755.95    216.85 o 
  -7  -4   6       19.24      -61.72     68.38 o 
  -6  -4   6      764.36      739.47    142.61 o 
  -5  -4   6    28024.46    26897.52   1222.21 o 
  -4  -4   6       65.22       50.77     35.61 o 
  -3  -4   6      201.03       65.52     32.56 o 
  -2  -4   6      842.73      851.26     76.45 o 
  -1  -4   6     5781.87     5771.74    286.18 o 
   0  -4   6     2240.29     2396.84    244.25 o 
   1  -4   6     5555.41     6120.43    256.88 o 
   2  -4   6     3576.10     3538.36    188.61 o 
   3  -4   6     6664.64     7080.05    299.59 o 
   4  -4   6     2167.65     2316.11    125.97 o 
   5  -4   6       36.90       37.16     43.39 o 
   6  -4   6    20873.24    21095.35    968.20 o 
   7  -4   6      556.61      503.30     85.28 o 
   8  -4   6     3269.76     3101.35    212.52 o 
   9  -4   6      377.18      430.24     92.61 o 
  10  -4   6     5469.22     5057.48   1084.72 o 
  11  -4   6     3371.99     3217.48    368.10 o 
  12  -4   6      449.78      456.78    119.18 o 
 -12  -3   6      695.22      767.02    155.49 o 
 -11  -3   6      361.11      306.17    111.93 o 
 -10  -3   6      500.88      386.58    128.53 o 
  -9  -3   6     2458.41     2811.43    261.31 o 
  -8  -3   6     2122.36     2164.52    193.21 o 
  -7  -3   6     2541.26     2597.43    199.88 o 
  -6  -3   6     4333.54     4500.64    261.60 o 
  -5  -3   6      580.42      646.88     63.89 o 
  -4  -3   6      364.51      379.67     48.45 o 
  -3  -3   6    20878.68    19576.93    778.11 o 
  -2  -3   6      207.01      190.13     46.78 o 
  -1  -3   6    21810.19    21804.84    994.67 o 
   0  -3   6      739.40      673.03     61.65 o 
   1  -3   6    30056.46    31528.35   1223.67 o 
   2  -3   6    34698.08    35271.55   1359.68 o 
   3  -3   6     2658.98     3119.42    149.40 o 
   4  -3   6    17497.67    16192.55    743.23 o 
   5  -3   6      381.89      520.25    101.69 o 
   6  -3   6      125.07      105.07     50.53 o 
   7  -3   6      564.88      844.27    178.15 o 
   8  -3   6      254.93      171.48     66.36 o 
   9  -3   6       90.78       69.01     60.94 o 
  10  -3   6     1388.03     1534.64    206.52 o 
  11  -3   6      318.50      313.51    126.77 o 
  12  -3   6      595.65      609.34    130.72 o 
 -12  -2   6     1641.12     1844.20    222.60 o 
 -11  -2   6      131.95      -28.90     78.12 o 
 -10  -2   6     5625.00     5300.33    349.87 o 
  -9  -2   6     1723.52     1614.30    262.16 o 
  -8  -2   6     2619.00     2997.23    231.15 o 
  -7  -2   6     3836.05     3819.14    397.99 o 
  -6  -2   6     2071.09     2001.40    158.73 o 
  -5  -2   6    18164.80    17263.23    699.33 o 
  -4  -2   6     5948.58     6262.43    243.81 o 
  -3  -2   6     9821.86     9776.63    400.84 o 
  -2  -2   6    23627.29    25233.54    985.85 o 
  -1  -2   6      391.16      487.40     56.04 o 
   0  -2   6     1485.65     1546.88    132.51 o 
   1  -2   6    14712.92    15005.72    691.33 o 
   2  -2   6     1531.45     1947.08    118.28 o 
   3  -2   6    14547.91    14940.38    689.23 o 
   4  -2   6     2823.09     3011.65    222.22 o 
   5  -2   6       56.07       94.15     43.60 o 
   6  -2   6     1160.95     1448.94    122.62 o 
   7  -2   6       56.83      156.37     58.07 o 
   8  -2   6     4766.60     4889.25    499.53 o 
   9  -2   6       27.34     -109.32     96.59 o 
  10  -2   6       55.62      -24.24     81.79 o 
  11  -2   6     1167.31     1224.36    200.20 o 
  12  -2   6     1214.56      956.00    155.77 o 
 -12  -1   6      588.03      700.73    146.69 o 
 -11  -1   6     2713.89     2645.19    245.04 o 
 -10  -1   6      138.76      110.22    119.00 o 
  -9  -1   6     1146.84     1199.36    150.10 o 
  -8  -1   6      136.88       -6.46     64.82 o 
  -7  -1   6     3439.19     3321.20    223.83 o 
  -6  -1   6      166.75       86.18    109.46 o 
  -5  -1   6      888.65      741.60     77.98 o 
  -4  -1   6     1898.02     1584.16    103.57 o 
  -3  -1   6    16509.41    15771.17    559.99 o 
  -2  -1   6     7715.35     8402.67    345.86 o 
  -1  -1   6     4928.94     4560.19    232.85 o 
   0  -1   6    26773.71    26843.23   1217.36 o 
   1  -1   6      202.97      180.98     32.58 o 
   2  -1   6     5350.80     5554.99    234.61 o 
   3  -1   6     6918.08     7048.69    295.08 o 
   4  -1   6    48350.82    48373.64   2617.88 o 
   5  -1   6     2525.92     2809.14    168.52 o 
   6  -1   6     1409.37     1504.37    124.10 o 
   7  -1   6     3858.59     3628.36    242.02 o 
   8  -1   6      160.64       79.82     61.81 o 
   9  -1   6     6038.07     6884.60   1031.32 o 
  10  -1   6        3.92      105.68     89.63 o 
  11  -1   6      826.64      904.46    168.66 o 
  12  -1   6     1164.08     1150.76    168.46 o 
 -13   0   6      340.69      275.66    119.57 o 
 -12   0   6     4433.83     4268.77    327.14 o 
 -11   0   6      319.71      342.70    179.97 o 
 -10   0   6      919.96      989.58    146.63 o 
  -9   0   6     1628.94     1729.58    218.71 o 
  -8   0   6     2074.39     1965.38    176.65 o 
  -7   0   6     7730.50     7388.94    390.96 o 
  -6   0   6      297.73      337.36     61.75 o 
  -5   0   6    24841.03    24560.79    974.55 o 
  -4   0   6     2476.37     2453.30    152.73 o 
  -3   0   6     1521.01     1444.23    105.40 o 
  -2   0   6     3063.19     3071.12    143.90 o 
  -1   0   6     1392.62     1283.57     75.35 o 
   0   0   6    15335.34    15136.12    700.99 o 
   1   0   6     1147.31     1245.68     72.33 o 
   2   0   6    13167.29    13034.35    516.18 o 
   3   0   6     7512.60     7840.90    325.57 o 
   4   0   6       95.41       73.61     42.48 o 
   5   0   6       17.79       -0.55     33.85 o 
   6   0   6     2852.21     2568.93    177.45 o 
   7   0   6     1272.16     1302.23    122.62 o 
   8   0   6      572.04      626.32     96.35 o 
   9   0   6      256.28      350.74    107.54 o 
  10   0   6     1540.26     1448.13    208.03 o 
  11   0   6      705.65      622.43    147.85 o 
  12   0   6       34.46       61.37     93.17 o 
 -13   1   6      257.06      131.13    112.52 o 
 -12   1   6     2083.32     1912.12    218.76 o 
 -11   1   6     4265.15     4557.21    327.32 o 
 -10   1   6      438.02      438.46    104.49 o 
  -9   1   6     1493.01     1353.53    153.75 o 
  -8   1   6      119.93      104.57    152.53 o 
  -7   1   6      901.08      981.96    116.44 o 
  -6   1   6      261.26      258.50     58.03 o 
  -5   1   6       83.82      167.86     44.32 o 
  -4   1   6     2351.47     2270.14    146.31 o 
  -3   1   6     9635.48     9143.01    376.35 o 
  -2   1   6      924.50      796.40     57.31 o 
  -1   1   6      861.03      721.63     52.71 o 
   0   1   6     2212.88     2317.84    137.45 o 
   1   1   6      869.42      872.00     48.48 o 
   2   1   6    26120.74    27129.45   1045.45 o 
   3   1   6     3073.51     3105.06    147.12 o 
   4   1   6    20338.48    21195.99    952.56 o 
   5   1   6        6.71        1.16     38.69 o 
   6   1   6     7864.48     8190.28    438.79 o 
   7   1   6    20526.99    20399.12    944.17 o 
   8   1   6      367.03      349.01    101.06 o 
   9   1   6    12026.57    13539.03    818.05 o 
  10   1   6      265.62      249.24    108.88 o 
  11   1   6     4106.89     4177.12    366.18 o 
  12   1   6        0.01      -13.57     88.38 o 
 -13   2   6     2572.83     2982.90    362.91 o 
 -12   2   6     3093.33     2787.44    456.92 o 
 -11   2   6      929.14      880.87    140.80 o 
 -10   2   6     2409.20     2614.73    242.37 o 
  -9   2   6     2163.24     2053.63    190.64 o 
  -8   2   6      423.08      392.15     89.69 o 
  -7   2   6    12350.71    12152.01    518.32 o 
  -6   2   6       63.92      106.54     52.77 o 
  -5   2   6    13801.69    13235.24    543.50 o 
  -4   2   6     3692.82     4074.82    191.76 o 
  -3   2   6     1554.27     1495.08     89.19 o 
  -2   2   6    23610.26    23194.03    900.19 o 
  -1   2   6       84.33      121.70     36.30 o 
   0   2   6    13577.21    13460.08    774.96 o 
   1   2   6       37.43       38.18     22.21 o 
   2   2   6     1142.35     1100.96     66.53 o 
   3   2   6     2520.44     2454.23    123.53 o 
   4   2   6       50.13       63.44     35.65 o 
   5   2   6      182.42      106.06     49.83 o 
   6   2   6     4168.07     3567.82    253.76 o 
   7   2   6      515.64      446.37    106.76 o 
   8   2   6       21.82        9.01     70.45 o 
   9   2   6     3272.92     3249.56    343.35 o 
  10   2   6      167.87      244.94    108.89 o 
  11   2   6      376.66      367.45    129.56 o 
  12   2   6       15.67       97.48    116.10 o 
 -13   3   6      318.41      265.60    124.04 o 
 -12   3   6      339.72      428.66    123.64 o 
 -11   3   6     4983.77     5006.17    341.63 o 
 -10   3   6      616.53      471.77    121.76 o 
  -9   3   6     3107.65     3902.43    268.03 o 
  -8   3   6       56.41       28.53     60.31 o 
  -7   3   6      316.36      531.64     62.17 o 
  -6   3   6     1147.68     1260.24    172.87 o 
  -5   3   6     4058.33     4230.55    202.69 o 
  -4   3   6      906.59      768.71     68.92 o 
  -3   3   6     5538.92     5231.34    228.38 o 
  -2   3   6     4384.85     4650.06    199.44 o 
  -1   3   6     7178.67     7294.50    295.03 o 
   0   3   6      293.23      399.91     72.10 o 
   1   3   6     2426.81     2650.73    142.91 o 
   2   3   6     9077.03     8410.14    391.66 o 
   3   3   6     1910.22     1915.13    118.06 o 
   4   3   6    31595.33    31994.33   1721.50 o 
   5   3   6     2052.45     2057.17    170.29 o 
   7   3   6     7647.48     7798.84    490.59 o 
   8   3   6     1600.82     1558.89    181.63 o 
   9   3   6     4416.67     4453.85    351.67 o 
  10   3   6       86.88      100.69    110.62 o 
  11   3   6     2133.88     2459.73    410.23 o 
 -13   4   6     1465.40     1710.12    218.75 o 
 -12   4   6     3022.54     3069.21    269.21 o 
 -11   4   6      148.74       81.44     86.65 o 
 -10   4   6       42.99       42.74     95.90 o 
  -9   4   6     1194.54      885.24    242.63 o 
  -8   4   6     2844.46     3166.20    193.35 o 
  -7   4   6     7305.22     7390.72    296.35 o 
  -6   4   6     1525.77     1475.09    109.97 o 
  -5   4   6     5291.12     4752.85    222.10 o 
  -4   4   6      235.96      186.54     41.47 o 
  -3   4   6     2330.22     2402.59    123.73 o 
  -2   4   6   105106.05   104878.02   3983.05 o 
  -1   4   6     1833.85     1786.22     88.43 o 
   0   4   6    51855.80    51108.15   2830.61 o 
   1   4   6    14384.67    15054.58    691.33 o 
   2   4   6    16581.26    17681.03   1339.86 o 
   3   4   6     4899.15     4977.94    252.65 o 
   4   4   6      831.69      898.68    103.15 o 
   5   4   6    12290.89    11879.85    679.93 o 
   6   4   6     2232.04     2249.81    276.47 o 
   7   4   6      285.81      412.24    100.35 o 
   8   4   6      677.95      405.37    134.95 o 
   9   4   6      843.05      755.01    237.37 o 
  10   4   6       37.82       26.10     87.74 o 
  11   4   6     1810.37     1807.78    241.75 o 
 -13   5   6      314.64      420.68    133.58 o 
 -12   5   6      115.17       57.79     93.78 o 
 -11   5   6     5485.11     6085.63    565.87 o 
 -10   5   6      214.96      138.08     81.64 o 
  -9   5   6     3462.31     3615.71    460.31 o 
  -8   5   6     1129.13     1103.59    112.97 o 
  -7   5   6     2001.34     2013.70    201.13 o 
  -6   5   6     5630.54     5518.94    259.98 o 
  -5   5   6     2019.76     1949.56    138.84 o 
  -4   5   6     6797.89     6551.80    284.74 o 
  -3   5   6        0.59      -23.93     25.12 o 
  -2   5   6      170.56      186.21     34.38 o 
  -1   5   6     2362.20     2535.64    142.98 o 
   0   5   6       20.87       -5.53     33.10 o 
   1   5   6       49.61      196.85     41.51 o 
   2   5   6     1509.13     1480.40    190.63 o 
   3   5   6     4077.63     4379.97    286.78 o 
   4   5   6     5985.19     6173.20    394.98 o 
   5   5   6       72.28      -11.11     50.56 o 
   6   5   6     1445.72     1380.05    341.62 o 
   7   5   6     2573.39     2689.81    233.11 o 
   8   5   6      629.40      801.77    136.72 o 
   9   5   6     1160.18     1078.43    232.27 o 
  10   5   6       36.46       97.80    102.21 o 
  11   5   6      380.98      409.80    141.51 o 
 -13   6   6      215.85      138.24    140.70 o 
 -12   6   6       69.31      131.43     91.86 o 
 -11   6   6     1172.27     1347.20    181.97 o 
 -10   6   6       81.15      130.53     83.62 o 
  -9   6   6     8276.26     7936.74    569.98 o 
  -8   6   6     3563.06     3604.59    179.49 o 
  -7   6   6     4963.78     5007.28    246.74 o 
  -6   6   6      828.68      913.85     89.90 o 
  -5   6   6    22356.81    22172.40    880.12 o 
  -4   6   6     6596.67     6375.05    278.57 o 
  -3   6   6      390.87      442.38     52.29 o 
  -2   6   6    31656.12    30810.56   1190.96 o 
  -1   6   6       69.03       25.06     29.96 o 
   0   6   6    34780.39    34950.04   1563.30 o 
   1   6   6     3164.70     3600.81    232.53 o 
   2   6   6        1.96      -20.56     33.75 o 
   3   6   6     2024.00     2017.55    165.23 o 
   4   6   6      153.76      214.88     73.17 o 
   5   6   6     6727.59     6903.80    600.50 o 
   6   6   6     9473.41     8960.61    768.34 o 
   7   6   6     3690.26     4340.16    458.16 o 
   8   6   6      155.05      232.73    129.39 o 
   9   6   6       13.55      190.63    143.97 o 
  10   6   6      516.31      399.48    184.43 o 
 -13   7   6      648.52      639.89    148.47 o 
 -12   7   6       52.32     -101.62     77.09 o 
 -11   7   6     3081.86     3695.97    357.06 o 
 -10   7   6      251.28      126.76    170.25 o 
  -9   7   6    11099.08    10375.90    537.41 o 
  -8   7   6     7785.83     7380.80    305.17 o 
  -7   7   6     2419.75     2446.62    157.24 o 
  -6   7   6      911.64      678.81     77.49 o 
  -5   7   6       75.42       45.73     39.68 o 
  -4   7   6     3714.92     3356.24    166.39 o 
  -3   7   6      443.57      331.81     47.50 o 
  -2   7   6     4482.12     5000.83    220.27 o 
  -1   7   6      272.54      414.47     56.30 o 
   0   7   6    14272.95    14789.91    689.90 o 
   1   7   6      937.62     1029.28    102.28 o 
   2   7   6      738.89      659.67     86.52 o 
   3   7   6      598.09      662.44     97.20 o 
   4   7   6     2077.37     2604.58    339.25 o 
   5   7   6     2364.94     2217.19    264.80 o 
   6   7   6       72.40      -86.38     79.46 o 
   7   7   6     6572.69     6753.26    627.65 o 
   8   7   6      871.59      712.94    199.19 o 
   9   7   6      844.60      728.25    210.49 o 
 -13   8   6      357.78       24.05     97.82 o 
 -12   8   6      280.75      278.95    109.19 o 
 -11   8   6      304.74      422.97    108.72 o 
 -10   8   6      348.38      378.19    103.39 o 
  -9   8   6     4411.87     4695.22    257.81 o 
  -8   8   6     2294.40     2658.70    175.20 o 
  -7   8   6     2555.33     2577.08    162.88 o 
  -6   8   6      283.51      221.72     55.68 o 
  -5   8   6     2546.96     2494.27    143.67 o 
  -4   8   6     1053.47      998.98     81.63 o 
  -3   8   6      216.04      259.69     44.95 o 
  -2   8   6    19906.39    19947.57    917.26 o 
  -1   8   6     1858.28     2102.03    136.31 o 
   0   8   6     9983.12    10108.93    487.50 o 
   1   8   6     2195.48     2555.34    245.85 o 
   2   8   6     2443.23     2843.38    211.46 o 
   3   8   6     7443.78     7526.61    468.75 o 
   4   8   6      186.53      358.99     86.66 o 
   5   8   6     5937.15     5058.23    525.50 o 
   6   8   6      270.18      168.58    113.36 o 
   7   8   6     4004.00     3527.89    402.76 o 
   8   8   6      204.09      215.05    136.14 o 
 -13   9   6      108.41      182.35    113.60 o 
 -12   9   6      245.13      178.56    111.44 o 
 -11   9   6     7458.24     7751.61    683.98 o 
 -10   9   6      117.84       68.74     83.18 o 
  -9   9   6     4647.95     4456.68    353.22 o 
  -8   9   6      156.52      144.59     53.46 o 
  -7   9   6      411.04      332.60     69.14 o 
  -6   9   6     8134.84     7726.49    343.41 o 
  -5   9   6        0.84       22.26     43.43 o 
  -4   9   6     2062.99     2270.14    137.44 o 
  -3   9   6     1028.36     1042.89    126.84 o 
  -2   9   6      167.12      176.68     50.34 o 
  -1   9   6     3917.24     3959.29    220.08 o 
   0   9   6     4162.92     4135.34    274.17 o 
   1   9   6     3594.20     2806.57    334.97 o 
   2   9   6      538.13      593.15     93.91 o 
   3   9   6      476.84      486.21    171.40 o 
   4   9   6      586.67      543.57    227.71 o 
   5   9   6     9628.00    10048.46    630.60 o 
   6   9   6       38.78       49.01     95.68 o 
   7   9   6     5409.08     5646.67    556.03 o 
 -13  10   6      339.01      475.51    136.52 o 
 -12  10   6      174.52      271.51    168.08 o 
 -11  10   6       84.02      308.93    102.37 o 
 -10  10   6     1635.23     1514.56    184.94 o 
  -9  10   6      841.37      839.54     92.91 o 
  -8  10   6      448.65      497.89    105.37 o 
  -7  10   6     4818.14     4657.86    236.03 o 
  -6  10   6     6159.06     6032.26    283.00 o 
  -5  10   6      147.35       57.98     44.40 o 
  -4  10   6     3797.26     3506.49    181.92 o 
  -3  10   6      261.76      310.59     62.05 o 
  -2  10   6     8966.50     8952.69    441.53 o 
  -1  10   6       11.71       69.20     69.77 o 
   0  10   6     2232.16     2442.15    194.86 o 
   1  10   6     6088.53     6456.57    615.44 o 
   2  10   6       23.15       56.26    129.85 o 
   3  10   6     4069.65     3446.43    263.49 o 
   4  10   6       67.46      103.31    114.81 o 
   5  10   6      681.26      751.47    131.92 o 
   6  10   6      184.87       97.63     97.87 o 
   7  10   6      119.85       81.10    140.88 o 
   8  10   6      278.35      111.72    154.18 o 
   9  10   6      917.13      993.96    311.09 o 
 -13  11   6      777.86      656.31    181.78 o 
 -12  11   6       33.34      -28.69    108.62 o 
 -11  11   6     4148.77     3944.70    683.90 o 
 -10  11   6      137.17      189.92     88.66 o 
  -9  11   6     2039.11     2086.34    141.96 o 
  -8  11   6     2786.59     2939.87    164.11 o 
  -7  11   6        3.96       -6.28     44.41 o 
  -6  11   6    16008.96    15920.15    757.77 o 
  -5  11   6       68.75       60.69     38.49 o 
  -4  11   6    19486.13    19364.64    892.73 o 
  -3  11   6      137.46      189.79     55.06 o 
  -2  11   6     4196.23     4117.47    233.09 o 
  -1  11   6     1536.37     1486.51    147.16 o 
   0  11   6     2268.76     2182.36    186.33 o 
   1  11   6     5220.27     4489.96    469.46 o 
   2  11   6     2712.35     2453.33    209.04 o 
   3  11   6        8.71       -3.68     58.80 o 
   4  11   6       70.11       77.74     70.98 o 
   5  11   6     1132.28     1184.52    165.08 o 
   6  11   6       38.64      135.59    141.97 o 
   7  11   6     5067.69     5354.72    653.53 o 
   8  11   6        2.60      -94.40    131.40 o 
   9  11   6      769.71      648.06    260.61 o 
 -12  12   6      710.74      751.48    186.53 o 
 -11  12   6        8.94      -26.13     94.77 o 
 -10  12   6     2449.76     2741.08    229.80 o 
  -9  12   6       75.33       83.90     46.64 o 
  -8  12   6     4429.00     4175.61    240.06 o 
  -7  12   6      142.63       30.72     51.88 o 
  -6  12   6       89.35      -17.23     48.01 o 
  -5  12   6      254.06      141.37     52.94 o 
  -4  12   6      339.46      170.33     62.12 o 
  -3  12   6      128.78      123.75     47.24 o 
  -2  12   6     5883.40     6039.61    320.62 o 
  -1  12   6     2886.97     2570.14    212.57 o 
   0  12   6      118.91      141.56     76.91 o 
   1  12   6     5074.19     4883.61    507.19 o 
   2  12   6       31.90       63.23    135.68 o 
   3  12   6    11639.19    12153.52    737.48 o 
   4  12   6      861.28     1127.91    255.87 o 
   5  12   6       18.10       29.34    136.50 o 
   6  12   6      564.56      172.77    162.74 o 
   7  12   6     1001.87     1269.52    310.36 o 
   8  12   6     5148.85     4029.07    571.70 o 
 -12  13   6      126.01       62.04    119.50 o 
 -11  13   6      414.74      293.66    143.79 o 
 -10  13   6      516.88      404.57    193.09 o 
  -9  13   6     2735.81     2926.19    173.60 o 
  -8  13   6     2411.79     2708.40    235.72 o 
  -7  13   6       70.45       74.27     49.98 o 
  -6  13   6     9003.45     8719.15    388.44 o 
  -5  13   6      368.87      404.54     71.39 o 
  -4  13   6     4582.57     4557.93    263.99 o 
  -3  13   6     1284.05     1503.76    132.01 o 
  -2  13   6      699.39      936.75    131.97 o 
  -1  13   6     5432.52     5197.14    353.75 o 
   0  13   6      364.34      429.79     99.56 o 
   1  13   6     9501.18     7960.09    755.04 o 
   2  13   6     3545.39     3591.59    339.43 o 
   3  13   6     1654.13     1965.51    331.14 o 
   4  13   6       47.18       64.51    131.58 o 
   5  13   6      110.47      122.47    146.16 o 
   6  13   6      121.25      152.54    159.83 o 
   8  13   6        2.77     -179.33    119.55 o 
 -12  14   6     1047.23     1109.92    211.72 o 
 -11  14   6       34.79       14.75    102.86 o 
 -10  14   6     3566.99     3576.01    637.77 o 
  -9  14   6      459.13      293.25     96.73 o 
  -8  14   6     7159.68     7099.55    397.66 o 
  -7  14   6     1799.47     1563.65    118.53 o 
  -6  14   6      731.34      867.27     95.77 o 
  -5  14   6     1305.74     1432.26    136.16 o 
  -4  14   6     2497.91     2782.22    270.56 o 
  -3  14   6      296.94      444.43     85.47 o 
  -2  14   6     7502.32     7812.76    499.26 o 
  -1  14   6      366.39      305.78     93.66 o 
   0  14   6       40.81      -40.73     62.76 o 
   1  14   6     5017.31     4617.72    498.26 o 
   2  14   6      491.89      471.65    172.40 o 
   3  14   6     5913.51     6437.80    669.93 o 
   4  14   6      312.28      318.93    173.31 o 
   5  14   6     1031.04      874.23    252.59 o 
   6  14   6     6319.91     6256.65    724.24 o 
   7  14   6       33.82      -23.33    149.08 o 
 -11  15   6      493.39      661.87    179.06 o 
 -10  15   6     1140.57     1106.36    153.78 o 
  -9  15   6      624.88      663.93    119.65 o 
  -8  15   6     5039.85     5183.58    330.74 o 
  -7  15   6       41.32       48.90     69.67 o 
  -6  15   6     8164.44     8774.90    796.41 o 
  -5  15   6      125.50       -9.26     60.03 o 
  -4  15   6      560.19      657.20     99.65 o 
  -3  15   6     7140.47     7002.72    459.87 o 
  -2  15   6      532.26      694.25    124.78 o 
  -1  15   6      496.83      467.42    261.98 o 
   0  15   6      477.32      468.91    110.49 o 
   1  15   6     8234.64     7727.18    747.93 o 
   2  15   6      446.08      499.35    183.34 o 
   3  15   6      206.38      424.27    188.81 o 
   4  15   6      780.48      858.37    252.96 o 
   5  15   6       77.72     -100.96    131.22 o 
   6  15   6     1691.18     2518.81    442.67 o 
 -11  16   6      512.45      346.61    249.40 o 
 -10  16   6     1465.33     1515.57    184.05 o 
  -9  16   6      108.68       76.54     83.13 o 
  -8  16   6     1988.61     2281.61    208.02 o 
  -7  16   6      608.17      792.49    158.58 o 
  -6  16   6      458.78      221.97    145.61 o 
  -5  16   6      784.79      613.62    179.69 o 
  -4  16   6      158.44      383.08    155.45 o 
  -3  16   6     1173.44     1345.34    179.24 o 
  -2  16   6       13.63      -41.63     69.89 o 
  -1  16   6       22.58       -0.91    106.43 o 
   0  16   6      614.67     1071.05    240.38 o 
   1  16   6     4164.68     4154.27    488.96 o 
   2  16   6        0.10     -120.28    111.35 o 
   3  16   6     3354.69     3367.52    460.35 o 
   4  16   6      845.34      478.94    200.29 o 
   5  16   6     2130.65     2174.00    393.47 o 
   6  16   6     1563.17      806.98    265.35 o 
 -11  17   6        1.54      -60.54    116.30 o 
 -10  17   6      357.87      199.79    106.45 o 
  -9  17   6      142.05      235.99     99.40 o 
  -8  17   6     5255.88     6149.70   1502.97 o 
  -7  17   6      119.69      109.98    104.04 o 
  -6  17   6     1856.43     2606.61    400.39 o 
  -5  17   6      680.73      558.76    188.08 o 
  -4  17   6       47.23      117.00    127.94 o 
  -3  17   6    10168.95    10947.63    949.68 o 
  -1  17   6     2618.07     2552.52    352.64 o 
   0  17   6     1338.98     1027.13    244.75 o 
   1  17   6     4022.33     4195.64    502.27 o 
   2  17   6     2086.54     2439.53    382.90 o 
   3  17   6      117.92      172.04    157.28 o 
   4  17   6     1469.34     2063.92    385.08 o 
   5  17   6      628.89      858.19    282.84 o 
 -10  18   6      908.28     1012.94    165.90 o 
  -9  18   6        0.40      -31.61    110.62 o 
  -8  18   6     1790.38     2042.00    264.59 o 
  -7  18   6      109.00      135.45    109.81 o 
  -6  18   6      613.98      845.38    169.71 o 
  -5  18   6     1215.61     1491.31    283.57 o 
   2  18   6       16.03      -95.68    129.76 o 
   3  18   6     3270.27     2982.25    446.14 o 
   4  18   6        4.22      115.54    179.15 o 
  -9  19   6      204.06       51.07    160.01 o 
  -8  19   6      863.19      735.06    191.08 o 
  -7  19   6      290.20      161.91    125.13 o 
  -6  19   6     3195.11     4231.57    385.28 o 
  -5  19   6     1175.97     1493.68    352.46 o 
  -8  20   6      438.62      395.29    230.72 o 
  -7  20   6       27.23     -191.36    127.57 o 
  -6  20   6      119.61       19.68    154.54 o 
  -5  20   6     4022.42     3672.23    546.37 o 
  -4  20   6      110.62       45.93    170.95 o 
  -7  21   6      145.13      289.59    209.76 o 
  -6  21   6     1194.29     1614.32    394.38 o 
  -5  21   6      988.57      980.48    308.72 o 
  -4  21   6       55.14       59.41    176.23 o 
  -3  21   6     2829.63     3873.79    597.76 o 
  -2  21   6      173.90      185.34    196.10 o 
  -4  22   6       15.58       63.97    197.01 o 
  -3  22   6     1275.15     1452.86    375.79 o 
   2 -22   7       40.15       16.77    129.17 o 
   3 -22   7     5903.16     5769.58    508.34 o 
   4 -22   7      360.96      116.56    135.89 o 
  -1 -21   7      916.92      873.32    275.19 o 
   0 -21   7      223.57      129.20    133.28 o 
   1 -21   7      815.58      737.77    193.23 o 
   2 -21   7      277.85      436.73    160.55 o 
   3 -21   7      156.98       36.04    117.58 o 
   4 -21   7       38.68      110.68    128.24 o 
   5 -21   7      401.61      382.01    154.46 o 
   6 -21   7     1906.21     1549.77    366.77 o 
  -1 -20   7      128.68      156.73    175.14 o 
   0 -20   7        3.33       19.91    110.49 o 
   1 -20   7      370.64      699.48    175.57 o 
   2 -20   7     1695.09     1784.99    259.45 o 
   3 -20   7     3395.32     3863.78    381.92 o 
   4 -20   7        0.06       30.42    111.28 o 
   5 -20   7     3086.95     2775.94    324.56 o 
   6 -20   7      493.74      125.45    148.07 o 
   7 -20   7        1.78     -146.26     97.51 o 
   8 -20   7     4368.94     5729.58    511.17 o 
  -4 -19   7     1004.44     1400.73    344.99 o 
  -3 -19   7     2540.26     2842.29    461.08 o 
  -2 -19   7      329.72      303.98    196.46 o 
  -1 -19   7     1294.88     1012.55    273.00 o 
   0 -19   7      449.91      399.95    147.40 o 
   1 -19   7     1977.40     2233.28    497.16 o 
   2 -19   7      164.67       40.80    124.56 o 
   3 -19   7      352.23      633.89    164.76 o 
   4 -19   7        9.46      -18.90     92.17 o 
   5 -19   7       13.94       38.09    115.00 o 
   6 -19   7      962.04      763.14    179.79 o 
   7 -19   7        1.20       70.82    121.68 o 
   8 -19   7      218.33      270.93    148.86 o 
   9 -19   7      204.45      181.80    149.62 o 
  -5 -18   7      331.56      491.70    244.39 o 
  -4 -18   7       14.45      -91.49    153.81 o 
  -2 -18   7       16.47      -81.83    134.50 o 
  -1 -18   7      561.93      534.89    218.51 o 
   0 -18   7      347.78      552.75    217.42 o 
   1 -18   7     1109.03      948.79    181.22 o 
   2 -18   7      805.26     1250.88    206.35 o 
   3 -18   7     1214.70     1193.17    325.58 o 
   4 -18   7      245.79      205.93    117.58 o 
   5 -18   7     2385.05     2095.59    270.34 o 
   6 -18   7     2372.72     2932.02    326.28 o 
   7 -18   7       42.14      125.36    114.11 o 
   8 -18   7     2864.99     2836.97    557.85 o 
   9 -18   7      230.18      278.96    159.19 o 
  -5 -17   7      446.88      802.06    274.28 o 
  -4 -17   7      776.58      419.71    209.03 o 
  -2 -17   7       80.19     -152.72    117.37 o 
  -1 -17   7     7435.24     8082.37    792.22 o 
   0 -17   7        0.46       75.08    151.63 o 
   1 -17   7     2876.89     3552.72    335.42 o 
   2 -17   7     2485.59     2641.61    283.01 o 
   3 -17   7     1407.73     1661.39    229.75 o 
   4 -17   7      270.24       23.32    135.23 o 
   5 -17   7      168.84      168.64    112.82 o 
   6 -17   7     3612.67     3612.44    354.14 o 
   7 -17   7      270.86       77.53    130.21 o 
   8 -17   7       27.40       80.35    118.14 o 
   9 -17   7       86.38      164.22    127.23 o 
  10 -17   7     1006.52     1129.03    221.15 o 
  -6 -16   7       76.09       30.98    166.21 o 
  -5 -16   7     2376.29     2682.28    436.66 o 
  -4 -16   7      448.38      612.52    237.46 o 
  -3 -16   7      601.26      657.17    198.28 o 
  -2 -16   7      522.68      494.25    189.17 o 
  -1 -16   7      223.60      119.55    122.29 o 
   0 -16   7     3814.95     3744.22    473.47 o 
   1 -16   7     2245.37     2436.52    431.74 o 
   2 -16   7      652.53      735.96    269.72 o 
   3 -16   7      559.65      354.27    130.67 o 
   4 -16   7      320.19      133.00    103.88 o 
   5 -16   7      800.80      883.36    255.96 o 
   6 -16   7     1698.61     1816.73    245.30 o 
   7 -16   7       26.15      -93.47     86.22 o 
   8 -16   7     4680.08     5835.87    481.76 o 
   9 -16   7        8.02       52.54    109.82 o 
  10 -16   7     1533.71     1838.82    401.85 o 
  -7 -15   7     1581.63     1829.92    385.99 o 
  -6 -15   7      943.25     1583.89    352.64 o 
  -5 -15   7       17.95      -33.90    140.33 o 
  -4 -15   7     1033.07     1170.74    292.50 o 
  -3 -15   7     2869.94     2510.24    350.82 o 
  -2 -15   7       51.21      186.44    139.24 o 
  -1 -15   7    11247.84    10997.56    994.33 o 
   0 -15   7      608.44      494.98    181.88 o 
   1 -15   7     3753.71     3836.73    331.38 o 
   2 -15   7      480.97      490.58    196.10 o 
   3 -15   7       48.79      130.23     97.94 o 
   4 -15   7     5043.90     5644.56    427.86 o 
   5 -15   7       48.73      -29.96     80.05 o 
   6 -15   7     3484.91     3426.36    577.17 o 
   7 -15   7       17.13       34.19     92.99 o 
   8 -15   7      471.33      406.35    174.32 o 
   9 -15   7     3624.17     3704.14    685.24 o 
  10 -15   7      587.20      815.62    237.18 o 
  11 -15   7       52.28       -2.63     92.69 o 
  -8 -14   7     3060.42     3126.21    348.79 o 
  -7 -14   7     6081.15     5663.93    536.07 o 
  -6 -14   7        3.45      -48.69    101.15 o 
  -5 -14   7      932.03     1229.38    381.99 o 
  -4 -14   7        3.70      -47.55     81.20 o 
  -3 -14   7     2259.74     2686.47    356.65 o 
  -2 -14   7      725.35      785.29    205.94 o 
  -1 -14   7     2867.84     3000.48    390.73 o 
   0 -14   7    10345.79    10894.23    980.11 o 
   1 -14   7        1.33      -23.98     90.58 o 
   2 -14   7     3631.64     4067.26    340.14 o 
   3 -14   7        1.03      -69.14     89.66 o 
   4 -14   7      639.67      597.82    133.28 o 
   5 -14   7     2417.02     2229.37    244.05 o 
   6 -14   7     1166.23     1003.53    183.06 o 
   7 -14   7      507.74      232.17    149.53 o 
   8 -14   7     7207.78     7319.24    525.06 o 
   9 -14   7       88.94       74.32     87.86 o 
  10 -14   7       18.39       82.41     93.46 o 
  11 -14   7     1487.38     1483.00    194.67 o 
  -8 -13   7      552.37      968.73    209.07 o 
  -7 -13   7     3486.37     4064.16    543.54 o 
  -6 -13   7      507.67      262.45    125.75 o 
  -5 -13   7      490.40      422.85    195.55 o 
  -4 -13   7       64.47      -24.78    104.88 o 
  -3 -13   7      826.86     1100.78    154.63 o 
  -2 -13   7       17.25      -40.64    103.15 o 
  -1 -13   7     8155.99     8244.57    763.97 o 
   0 -13   7      268.74      245.85    146.71 o 
   1 -13   7     3462.72     4108.89    476.39 o 
   2 -13   7     3841.89     3954.59    321.88 o 
   3 -13   7      105.11      -25.96     67.58 o 
   4 -13   7     9678.18     9634.39    623.08 o 
   5 -13   7      229.38      361.25    115.36 o 
   6 -13   7     7398.06     6900.02    646.24 o 
   7 -13   7       27.56       74.15     93.53 o 
   8 -13   7     1533.33     1787.57    191.50 o 
   9 -13   7     3998.98     3734.03    368.13 o 
  10 -13   7     1756.00     1812.79    202.60 o 
  11 -13   7      891.89      785.95    146.43 o 
  -9 -12   7      133.34      296.26    324.94 o 
  -8 -12   7     1861.97     2263.01    755.68 o 
  -7 -12   7     4136.27     4033.79    371.18 o 
  -6 -12   7       78.93      111.72    104.00 o 
  -5 -12   7     4124.52     4008.23    381.99 o 
  -4 -12   7     2795.62     2857.88    213.72 o 
  -3 -12   7     3913.10     4225.83    311.47 o 
  -2 -12   7     1583.52     1855.85    186.07 o 
  -1 -12   7       84.36       32.07     69.76 o 
   0 -12   7    12970.67    13116.16   1130.10 o 
   1 -12   7       52.22      187.71    127.21 o 
   2 -12   7     4383.23     4089.42    651.89 o 
   3 -12   7     1079.27      899.19    147.11 o 
   4 -12   7     1680.58     1004.79    158.36 o 
   5 -12   7       49.24      149.22     93.82 o 
   6 -12   7     3875.29     3256.28    372.51 o 
   7 -12   7        0.15      -39.78     60.87 o 
   8 -12   7     2413.68     2236.42    248.13 o 
   9 -12   7     1114.94     1162.35    156.27 o 
  10 -12   7      237.43       71.60    100.47 o 
  11 -12   7     1558.88     1724.27    256.81 o 
  12 -12   7      710.99      922.52    208.04 o 
  -9 -11   7     1525.90     1532.32    250.24 o 
  -8 -11   7      439.58      397.36    263.71 o 
  -7 -11   7       11.93      -19.28     94.19 o 
  -6 -11   7      156.68      262.86    120.27 o 
  -5 -11   7        0.54      -37.58     79.61 o 
  -4 -11   7     1735.55     1695.51    155.72 o 
  -3 -11   7      299.06      251.19    197.28 o 
  -2 -11   7      154.69       -1.33     67.34 o 
  -1 -11   7     4934.94     4964.53    333.97 o 
   0 -11   7      111.70      160.82     65.35 o 
   1 -11   7     1549.96     1691.23    267.90 o 
   2 -11   7    16320.01    16578.20    971.22 o 
   3 -11   7        1.47       21.20     64.01 o 
   4 -11   7     5539.60     5837.23    406.31 o 
   5 -11   7      721.24      781.70    144.07 o 
   6 -11   7     7403.15     7350.13    401.97 o 
   7 -11   7      652.31      693.58    112.23 o 
   8 -11   7       69.36       23.43     67.22 o 
   9 -11   7     3920.48     3783.22    276.58 o 
  10 -11   7      228.93       98.96     84.02 o 
  11 -11   7     5520.61     5395.21    456.07 o 
  12 -11   7      461.64      589.97    175.23 o 
 -10 -10   7      816.44     1021.57    220.56 o 
  -9 -10   7      668.83      821.09    193.09 o 
  -8 -10   7       75.57       -8.86    101.79 o 
  -7 -10   7     6815.67     7380.06    524.94 o 
  -6 -10   7        0.20      -19.23     84.83 o 
  -5 -10   7     6870.96     7211.65    604.05 o 
  -4 -10   7      664.08      839.32    110.48 o 
  -3 -10   7     6933.51     6745.12    481.40 o 
  -2 -10   7     3512.49     3960.02    281.49 o 
  -1 -10   7       26.33      -31.63     56.62 o 
   0 -10   7     1762.28     1543.04    194.73 o 
   1 -10   7     2793.55     2958.63    265.07 o 
   2 -10   7    10412.80    10322.36    631.77 o 
   3 -10   7       52.41       97.95     66.98 o 
   4 -10   7     1912.27     2282.71    249.77 o 
   5 -10   7     1396.97     1183.23    161.88 o 
   6 -10   7      207.50      204.99     77.23 o 
   7 -10   7     3169.71     3002.92    222.70 o 
   8 -10   7     2012.67     2067.13    189.88 o 
   9 -10   7      940.01     1000.95    142.00 o 
  10 -10   7       37.18       99.74     79.44 o 
  11 -10   7     2195.70     2296.69    283.76 o 
  12 -10   7      401.45      716.81    183.57 o 
 -10  -9   7      168.96        2.69    126.57 o 
  -9  -9   7     3642.63     4043.05    448.50 o 
  -8  -9   7        0.14      -53.85     90.59 o 
  -7  -9   7     2865.96     2946.03    299.70 o 
  -6  -9   7     5059.65     5676.69    505.27 o 
  -5  -9   7       45.53       11.95     78.41 o 
  -4  -9   7     1038.51     1209.05    123.71 o 
  -3  -9   7     2772.10     3028.93    273.46 o 
  -2  -9   7     1435.65     1497.74    150.08 o 
  -1  -9   7        6.73       16.91     53.03 o 
   0  -9   7      243.06      184.83     58.75 o 
   1  -9   7      340.15      308.37     57.20 o 
   2  -9   7    13268.67    12775.37    755.11 o 
   3  -9   7     4096.53     4257.67    305.51 o 
   4  -9   7     4971.52     4832.96    260.79 o 
   5  -9   7      793.22      866.75     79.98 o 
   6  -9   7     2359.76     2847.18    208.69 o 
   7  -9   7      623.62      520.47     98.56 o 
   8  -9   7      793.41      596.42    109.94 o 
   9  -9   7     3625.95     4321.47    294.60 o 
  10  -9   7      124.44      162.50     88.82 o 
  11  -9   7     4322.76     4353.13    394.16 o 
  12  -9   7      800.04      726.12    182.90 o 
 -10  -8   7        9.46      171.70    129.58 o 
  -9  -8   7       91.48      174.25    119.59 o 
  -8  -8   7       35.80      120.26    105.00 o 
  -7  -8   7     5755.00     5827.63    879.60 o 
  -6  -8   7     2834.82     2711.13    266.22 o 
  -5  -8   7     1406.43     1439.87    247.40 o 
  -4  -8   7     2082.59     2333.37    168.82 o 
  -3  -8   7     5368.33     6025.89    387.00 o 
  -2  -8   7     3590.95     3734.75    259.58 o 
  -1  -8   7     3271.79     3390.50    235.15 o 
   0  -8   7    21827.52    21364.80   1197.25 o 
   1  -8   7     4018.67     4179.65    214.29 o 
   2  -8   7     4984.71     4754.58    249.10 o 
   3  -8   7       85.27      118.28     39.99 o 
   4  -8   7      271.78      341.70     59.06 o 
   5  -8   7     1411.18     1435.00    105.79 o 
   6  -8   7       11.49      -45.91     36.63 o 
   7  -8   7       32.44      -29.63     58.87 o 
   8  -8   7      395.89      393.82     76.73 o 
   9  -8   7      154.75       29.78     68.55 o 
  10  -8   7      122.44      191.89     85.82 o 
  11  -8   7     6870.04     7165.52    531.60 o 
  12  -8   7       16.78      -20.71    144.34 o 
 -11  -7   7     1732.56     1382.06    246.01 o 
 -10  -7   7      136.33       84.64    174.50 o 
  -9  -7   7     9294.46     8806.07    612.81 o 
  -8  -7   7     1492.11     1459.91    214.20 o 
  -7  -7   7      936.69     1135.24    181.03 o 
  -6  -7   7      769.95     1094.13    168.50 o 
  -5  -7   7     1984.88     2124.82    214.29 o 
  -4  -7   7    10494.62    11242.42    545.11 o 
  -3  -7   7      938.47      952.90     96.66 o 
  -2  -7   7      344.95      265.14     69.98 o 
  -1  -7   7      925.02     1012.17     87.50 o 
   0  -7   7     8299.19     8376.32    400.21 o 
   1  -7   7    10346.07    10064.39    477.75 o 
   2  -7   7     7209.13     6628.17    330.64 o 
   3  -7   7       59.26       72.03     37.71 o 
   4  -7   7     4906.39     4665.33    219.18 o 
   5  -7   7     4297.26     4240.82    223.48 o 
   6  -7   7      470.88      498.43     69.62 o 
   7  -7   7    12350.55    12659.00    624.13 o 
   8  -7   7       98.32       51.12     64.09 o 
   9  -7   7     7240.05     7213.12    343.80 o 
  10  -7   7       33.47       89.29     61.26 o 
  11  -7   7     2358.36     2411.71    279.29 o 
  12  -7   7     1767.58     1859.88    664.83 o 
 -11  -6   7        1.31      -33.99    118.27 o 
 -10  -6   7      111.58      148.77    121.02 o 
  -9  -6   7      545.60      748.00    196.73 o 
  -8  -6   7      274.90      216.46    107.09 o 
  -7  -6   7      349.07      523.67    131.74 o 
  -6  -6   7      744.15      506.14    119.74 o 
  -5  -6   7     5326.54     4991.34    271.79 o 
  -4  -6   7     5756.32     5639.48    298.09 o 
  -3  -6   7      988.73      894.59    126.77 o 
  -2  -6   7       19.57       21.89     34.46 o 
  -1  -6   7     1995.74     2098.71    131.70 o 
   0  -6   7    10396.12     9801.00    466.11 o 
   1  -6   7     3401.43     3698.41    194.64 o 
   2  -6   7    18586.00    19159.97    755.64 o 
   3  -6   7     6850.33     6267.55    317.65 o 
   4  -6   7       58.45       10.94     30.67 o 
   5  -6   7    11781.76    11899.88    496.28 o 
   6  -6   7      120.12       35.82     54.75 o 
   7  -6   7     2166.54     2313.96    179.54 o 
   8  -6   7       43.81       -5.63     57.09 o 
   9  -6   7      663.89      808.28    120.97 o 
  10  -6   7      495.35      491.60    161.23 o 
  11  -6   7     1656.05     1485.42    173.60 o 
  12  -6   7      368.76       75.40    109.41 o 
 -11  -5   7      662.76      643.54    227.53 o 
 -10  -5   7       27.18      -58.74     91.96 o 
  -9  -5   7     1632.20     1862.69    240.80 o 
  -8  -5   7      228.71      274.21    114.74 o 
  -7  -5   7      910.24     1186.60    178.26 o 
  -6  -5   7     2866.74     2902.68    485.68 o 
  -5  -5   7     2468.10     2086.84    162.86 o 
  -4  -5   7    23453.18    23829.38   1083.47 o 
  -3  -5   7     1893.59     1986.08    124.24 o 
  -2  -5   7      850.07      982.04     87.84 o 
  -1  -5   7      120.37      192.09     44.16 o 
   0  -5   7     6094.67     6245.17    308.31 o 
   1  -5   7       61.33       45.32     32.31 o 
   2  -5   7    14668.53    14775.94    591.70 o 
   3  -5   7     2008.19     1782.92    105.50 o 
   4  -5   7     1103.89      999.81     80.71 o 
   5  -5   7    11233.56    11403.80    475.66 o 
   6  -5   7      911.12     1035.13    112.80 o 
   7  -5   7     4202.31     3940.96    245.58 o 
   8  -5   7      191.98      164.47     69.23 o 
   9  -5   7     5206.10     5056.20    375.56 o 
  10  -5   7       30.59      179.56    101.80 o 
  11  -5   7        2.05       67.01     79.11 o 
  12  -5   7     3135.10     3609.31    507.68 o 
 -12  -4   7        1.26      -43.87    125.83 o 
 -11  -4   7      426.39      409.69    254.23 o 
 -10  -4   7     2399.38     2832.92    364.31 o 
  -9  -4   7     1467.47     1219.18    281.75 o 
  -8  -4   7     2705.50     2822.98    608.52 o 
  -7  -4   7    10419.36    10839.72    681.02 o 
  -6  -4   7     1708.76     1733.30    195.04 o 
  -5  -4   7       48.70       43.50     36.95 o 
  -4  -4   7     9015.73     9286.44    390.43 o 
  -3  -4   7     8310.83     8926.31    376.26 o 
  -2  -4   7    23587.37    23110.66   1060.00 o 
  -1  -4   7     2450.70     2542.07    149.44 o 
   0  -4   7    21411.44    20850.34    955.46 o 
   1  -4   7    29925.86    30549.08   1189.20 o 
   2  -4   7     7952.67     7793.48    325.49 o 
   3  -4   7     8791.28     8735.86    364.90 o 
   4  -4   7     7456.41     8029.42    343.35 o 
   5  -4   7    12704.99    12268.23    506.34 o 
   6  -4   7       12.57        1.03     43.25 o 
   7  -4   7       20.14       23.91     50.48 o 
   8  -4   7      795.24      710.06    235.40 o 
   9  -4   7        3.66      -22.06     56.61 o 
  10  -4   7      855.28      953.67    193.36 o 
  11  -4   7     2605.96     2474.25    250.02 o 
  12  -4   7       31.17       -6.89     80.10 o 
 -12  -3   7        6.84      -82.52    106.75 o 
 -11  -3   7     4685.62     5112.49    781.74 o 
 -10  -3   7       43.30      -19.84     78.99 o 
  -9  -3   7     3523.87     3511.86    300.13 o 
  -8  -3   7      292.14      317.86     87.48 o 
  -7  -3   7    21172.21    21300.22   1002.19 o 
  -6  -3   7     9507.11     9548.47    595.55 o 
  -5  -3   7      277.64      338.71     54.01 o 
  -4  -3   7    22203.10    22034.61    877.49 o 
  -3  -3   7     3554.95     3847.12    181.45 o 
  -2  -3   7    15659.00    17199.79    683.11 o 
  -1  -3   7     4515.89     4751.08    245.08 o 
   0  -3   7     1133.96      880.92     75.82 o 
   1  -3   7      156.21      183.66     33.53 o 
   2  -3   7     3384.69     3488.85    188.75 o 
   3  -3   7     2348.21     2420.42    125.79 o 
   4  -3   7     7550.52     7275.61    311.02 o 
   5  -3   7    15102.76    15511.93    720.30 o 
   6  -3   7      635.65      641.82    114.34 o 
   7  -3   7      722.56      713.05     96.99 o 
   8  -3   7     1233.60     1282.97    132.27 o 
   9  -3   7     1385.50     1411.70    240.51 o 
  10  -3   7     2071.91     2038.90    233.85 o 
  11  -3   7       35.18      176.75    215.23 o 
  12  -3   7     4744.50     4489.21    404.16 o 
 -12  -2   7      232.29      223.49    150.37 o 
 -11  -2   7      414.16      481.69    123.18 o 
 -10  -2   7     3543.71     3538.47    321.44 o 
  -9  -2   7     2845.32     2796.07    229.41 o 
  -8  -2   7      684.43      651.82    112.06 o 
  -7  -2   7     2896.34     2745.30    294.41 o 
  -6  -2   7     1123.05     1208.59    125.32 o 
  -5  -2   7      140.79       78.03     43.40 o 
  -4  -2   7    26553.63    25792.35   1018.78 o 
  -3  -2   7      117.93       84.54     32.86 o 
  -2  -2   7    45976.21    47739.38   1844.11 o 
  -1  -2   7     2756.98     2939.30    165.01 o 
   0  -2   7     5181.30     5329.80    269.45 o 
   1  -2   7     1496.72     1561.32     89.96 o 
   2  -2   7       67.90       48.82     32.33 o 
   3  -2   7     1428.64     1130.33     90.39 o 
   4  -2   7     7234.57     7211.72    360.15 o 
   5  -2   7     7990.76     8053.41    396.21 o 
   6  -2   7      672.16      721.53     90.23 o 
   7  -2   7     1733.57     1707.32    165.71 o 
   8  -2   7     5019.47     5112.25    292.45 o 
   9  -2   7       80.96       -0.36     74.73 o 
  10  -2   7      325.59      330.22    115.05 o 
  11  -2   7     1939.36     1959.97    590.47 o 
  12  -2   7      400.71      352.55    112.78 o 
 -12  -1   7       60.70      113.36    102.39 o 
 -11  -1   7     1484.00     1584.81    195.49 o 
 -10  -1   7      575.73      560.34    118.13 o 
  -9  -1   7     4397.83     4236.58    286.64 o 
  -8  -1   7     3764.87     3347.55    239.78 o 
  -7  -1   7     5883.48     6070.15    338.60 o 
  -6  -1   7     8251.39     8111.09    364.10 o 
  -5  -1   7      303.39      449.58     65.69 o 
  -4  -1   7    10589.22    10215.23    428.03 o 
  -3  -1   7      740.65      715.87     63.09 o 
  -2  -1   7     1195.55     1257.39     81.34 o 
  -1  -1   7     7323.41     7478.81    365.84 o 
   0  -1   7     2824.33     3210.15    176.96 o 
   1  -1   7       29.87       83.48     28.45 o 
   2  -1   7     5401.20     5875.28    223.94 o 
   3  -1   7     5648.22     5180.20    227.24 o 
   4  -1   7     1960.29     1950.47    159.28 o 
   5  -1   7     2539.02     2636.20    364.00 o 
   6  -1   7       18.41       -2.39     42.00 o 
   7  -1   7     9588.31     9095.09    457.00 o 
   8  -1   7      136.48      140.67     67.44 o 
   9  -1   7      748.79      906.48    190.08 o 
  10  -1   7     3306.03     3381.59    407.13 o 
  11  -1   7     2218.75     1919.28    429.37 o 
  12  -1   7     2994.41     2932.08    260.67 o 
 -13   0   7     3854.89     3536.13    312.20 o 
 -12   0   7     2317.38     2900.85    269.07 o 
 -11   0   7      483.07      558.68    125.70 o 
 -10   0   7     3391.51     3588.34    366.85 o 
  -9   0   7      710.92      608.88    113.98 o 
  -8   0   7     4662.95     4878.45    305.31 o 
  -7   0   7      530.83      518.74     96.89 o 
  -6   0   7     1538.74     1701.39    180.77 o 
  -5   0   7        2.03      -24.00     31.79 o 
  -4   0   7     7504.74     7505.35    324.02 o 
  -3   0   7     6832.48     6850.01    292.41 o 
  -2   0   7    39461.24    38758.52   1501.76 o 
  -1   0   7     2759.83     2932.38    138.81 o 
   0   0   7      704.24      636.23     68.07 o 
   1   0   7     2494.28     2446.08    118.89 o 
   2   0   7     6311.27     5971.70    252.15 o 
   3   0   7    58211.68    58114.17   2225.57 o 
   4   0   7       85.41       80.32     35.39 o 
   5   0   7     9733.45     9342.16    554.35 o 
   6   0   7       37.68        5.33     41.94 o 
   7   0   7     2514.16     2378.23    172.91 o 
   8   0   7     6732.10     6712.25    359.62 o 
   9   0   7        9.91      -32.80    178.14 o 
  10   0   7     3785.38     4145.04    917.69 o 
  11   0   7      695.67      367.94    128.79 o 
  12   0   7      161.95       48.90    110.09 o 
 -13   1   7     1200.44     1519.51    247.67 o 
 -12   1   7      965.43      854.37    157.98 o 
 -11   1   7     2158.72     2484.17    238.76 o 
 -10   1   7     1441.76     1519.65    240.23 o 
  -9   1   7      201.33      260.88    101.87 o 
  -8   1   7     2770.44     3084.90    244.49 o 
  -7   1   7       14.17      -31.43     45.13 o 
  -6   1   7     4799.79     3947.04    203.72 o 
  -5   1   7       96.68       24.17     36.54 o 
  -4   1   7     9205.07     8572.26    363.78 o 
  -3   1   7      572.54      635.01     59.60 o 
  -2   1   7      831.64      916.05     63.94 o 
  -1   1   7    31490.06    32201.01   1250.12 o 
   0   1   7      407.18      563.61     65.47 o 
   1   1   7       32.98       78.68     24.84 o 
   2   1   7     1231.01     1233.83     72.45 o 
   3   1   7     5640.50     6330.81    270.01 o 
   4   1   7        6.03       31.39     31.18 o 
   5   1   7     3333.90     3472.39    198.67 o 
   6   1   7       82.03       19.79     47.45 o 
   7   1   7    10178.88    10407.87    509.56 o 
   8   1   7      626.81      621.99    123.12 o 
   9   1   7     2145.82     2119.58    233.00 o 
  10   1   7     1668.06     1692.45    213.35 o 
  11   1   7      219.92      282.67    127.48 o 
  12   1   7     1102.68     1119.49    202.73 o 
 -13   2   7     2392.87     2197.46    243.54 o 
 -12   2   7     1512.31     1364.89    188.65 o 
 -11   2   7      281.75      326.23    105.37 o 
 -10   2   7     2257.15     2331.95    213.38 o 
  -9   2   7      333.37      203.90     85.91 o 
  -8   2   7     1508.52     1466.14    150.20 o 
  -7   2   7       39.29       79.35     49.41 o 
  -6   2   7      631.14      677.48     80.22 o 
  -5   2   7      805.46      795.93     79.68 o 
  -4   2   7     1273.28     1329.92     92.59 o 
  -3   2   7     1651.61     1406.66     94.59 o 
  -2   2   7     1719.05     1467.41     82.91 o 
  -1   2   7      437.03      487.62     49.37 o 
   0   2   7     2642.67     2607.06    190.08 o 
   1   2   7     9845.72    10483.96    426.52 o 
   2   2   7     2799.38     3126.90    142.92 o 
   3   2   7    21505.63    21828.28    856.60 o 
   4   2   7     1120.29     1139.95     84.28 o 
   5   2   7    21331.81    20911.45    951.11 o 
   6   2   7     3302.99     3261.09    334.97 o 
   7   2   7       33.23       66.60     68.70 o 
   8   2   7     8231.12     8446.64    536.32 o 
   9   2   7      246.57      223.40    235.82 o 
  10   2   7     3691.63     3730.37    949.68 o 
  11   2   7      618.91      915.30    181.46 o 
 -13   3   7     2418.17     2509.77    258.30 o 
 -12   3   7     1086.10     1314.39    183.88 o 
 -11   3   7     3246.14     3008.44    252.41 o 
 -10   3   7      191.21      220.36    100.34 o 
  -9   3   7        3.09      -77.18     51.46 o 
  -8   3   7     8556.26     8144.81    378.07 o 
  -7   3   7      637.81      641.45     84.64 o 
  -6   3   7     7572.91     7370.10    331.65 o 
  -5   3   7     1119.84     1112.79     91.45 o 
  -4   3   7     9014.58     8735.02    368.07 o 
  -3   3   7     1281.21     1116.80     77.08 o 
  -2   3   7      229.23      274.79     43.21 o 
  -1   3   7    23775.08    24235.00    936.53 o 
   0   3   7     2017.31     1765.18    200.10 o 
   1   3   7    20450.29    19022.53   1525.57 o 
   2   3   7     6645.24     6823.58    322.28 o 
   3   3   7      123.06      138.26     36.99 o 
   4   3   7     1004.84     1206.10     97.68 o 
   5   3   7      629.97      667.67     93.87 o 
   6   3   7     3328.26     3841.87    269.39 o 
   7   3   7      683.86      609.79    161.47 o 
   8   3   7      258.33      412.89    104.19 o 
   9   3   7       18.77       25.81     82.50 o 
  10   3   7      907.47      816.08    160.25 o 
  11   3   7      156.26      141.33    112.96 o 
 -13   4   7      745.11      728.32    161.23 o 
 -12   4   7      859.48      721.37    138.75 o 
 -11   4   7     1825.58     1832.50    195.68 o 
 -10   4   7     4857.04     5039.92    423.25 o 
  -9   4   7        0.83        4.37     64.66 o 
  -8   4   7      898.44      952.31    106.72 o 
  -7   4   7     9959.26     9443.06    415.57 o 
  -6   4   7     4019.21     3955.79    202.41 o 
  -5   4   7     1310.94     1371.31    101.31 o 
  -4   4   7       37.87       85.79     35.12 o 
  -3   4   7     3832.60     3572.30    167.63 o 
  -2   4   7       29.93       68.39     39.54 o 
  -1   4   7     7785.55     8239.58    333.53 o 
   0   4   7       23.27       -1.87     45.83 o 
   1   4   7    12671.17    12949.47    600.17 o 
   2   4   7     2939.73     2898.31    196.97 o 
   3   4   7     4390.78     4506.05    232.06 o 
   4   4   7     5401.72     5543.30    284.92 o 
   5   4   7    12453.98    12487.77    597.62 o 
   6   4   7      602.10      532.30    100.58 o 
   7   4   7      324.37      150.26     78.73 o 
   8   4   7     6698.03     6830.50    452.83 o 
   9   4   7       16.91     -103.89     69.26 o 
  10   4   7     2474.49     2260.38    249.29 o 
 -13   5   7     1264.78     1392.74    199.48 o 
 -12   5   7     1298.14     1403.04    189.59 o 
 -11   5   7      295.46      410.03    121.43 o 
 -10   5   7      364.98      246.48     93.35 o 
  -9   5   7      922.30     1122.36    141.41 o 
  -8   5   7     9665.74    10176.70    452.90 o 
  -7   5   7      142.42      120.11     59.34 o 
  -6   5   7    23911.15    23041.20    921.77 o 
  -5   5   7      213.68      182.49     47.69 o 
  -4   5   7    10457.59    10039.22    417.89 o 
  -3   5   7    15616.14    15645.67    622.40 o 
  -2   5   7      322.07      321.83     39.55 o 
  -1   5   7    30990.18    30523.95   1376.80 o 
   0   5   7      557.74      543.59     47.28 o 
   1   5   7     5560.57     5332.80    268.74 o 
   2   5   7       15.51      -15.22     33.74 o 
   3   5   7      457.21      377.55     70.88 o 
   4   5   7     5439.01     5775.79    371.96 o 
   5   5   7       29.02      -13.01     54.84 o 
   6   5   7     3098.23     2846.13    225.95 o 
   7   5   7       27.00        9.52     58.93 o 
   8   5   7       97.54       70.42     72.48 o 
   9   5   7        3.57      -85.97     75.43 o 
  10   5   7     2526.34     3498.74    451.97 o 
 -13   6   7       45.93      180.64    106.99 o 
 -12   6   7     2268.73     2528.71    241.56 o 
 -11   6   7     1786.62     2009.69    326.39 o 
 -10   6   7    12804.57    12149.08    770.57 o 
  -9   6   7      543.22      607.21     95.45 o 
  -8   6   7      849.53      806.43     82.66 o 
  -7   6   7     4516.98     4410.63    227.60 o 
  -6   6   7      484.68      570.51     75.42 o 
  -5   6   7     6281.41     6100.22    276.83 o 
  -4   6   7      305.29      317.46     52.21 o 
  -3   6   7      103.84      157.13     38.74 o 
  -2   6   7      270.71      285.31     46.35 o 
  -1   6   7     8154.74     8859.22    427.05 o 
   0   6   7     5615.23     5284.14    269.71 o 
   1   6   7     5878.38     5294.73    324.52 o 
   2   6   7      687.75      582.06    102.33 o 
   3   6   7     1174.23     1192.99    123.20 o 
   4   6   7     1465.17     1507.84    152.39 o 
   5   6   7     4040.66     3474.16    269.09 o 
   6   6   7     3140.04     2764.11    313.64 o 
   7   6   7      865.15      930.54    197.92 o 
   8   6   7     1231.70     2101.46    306.90 o 
   9   6   7      168.27      510.29    175.50 o 
 -13   7   7      403.85      346.15    153.92 o 
 -12   7   7      598.29      386.54    116.00 o 
 -11   7   7     1225.46     1145.81    158.43 o 
 -10   7   7      497.90      455.28    127.97 o 
  -9   7   7     3084.49     3286.11    208.15 o 
  -8   7   7      998.61     1242.28    101.58 o 
  -7   7   7      424.65      524.11     80.39 o 
  -6   7   7     8291.74     8041.64    356.34 o 
  -5   7   7      562.39      629.09     77.89 o 
  -4   7   7      125.00       93.31     37.01 o 
  -3   7   7    10748.81    11231.96    460.04 o 
  -2   7   7       48.35       89.24     45.18 o 
  -1   7   7    24658.32    24297.12   1105.24 o 
   0   7   7     4823.91     4728.52    245.86 o 
   1   7   7     1681.48     1358.34    256.42 o 
   2   7   7     9128.43     9322.16    549.99 o 
   3   7   7      690.92      775.06    103.50 o 
   4   7   7    11353.17    11250.15    676.54 o 
   5   7   7      554.96      408.24    103.21 o 
   6   7   7     3723.86     3521.04    293.60 o 
   7   7   7      113.02      150.72    118.28 o 
 -13   8   7      573.08      523.31    141.57 o 
 -12   8   7     1052.06      853.18    158.23 o 
 -11   8   7       25.92      -19.23     80.72 o 
 -10   8   7    12697.43    13423.77    680.95 o 
  -9   8   7      460.46      281.26     74.88 o 
  -8   8   7      973.39      913.40     89.35 o 
  -7   8   7     2839.95     2692.92    167.34 o 
  -6   8   7      756.85      662.77     78.98 o 
  -5   8   7     2786.78     2398.76    145.23 o 
  -4   8   7      706.92      800.58     99.22 o 
  -3   8   7     2395.18     2730.71    143.03 o 
  -2   8   7     1557.08     1828.06    127.94 o 
  -1   8   7     3904.68     4081.69    222.32 o 
   0   8   7     9901.60    10102.60    486.42 o 
   1   8   7     6818.10     6809.40    416.02 o 
   2   8   7      980.41     1293.77    249.58 o 
   3   8   7      115.90      153.48    133.68 o 
   4   8   7     1520.17     1473.74    158.90 o 
   5   8   7     3878.99     3288.50    291.50 o 
   6   8   7     5287.29     5760.48    412.28 o 
   7   8   7      152.11       39.18    140.33 o 
   8   8   7     2123.93     2618.31    442.13 o 
 -13   9   7      204.81       70.30    102.87 o 
 -12   9   7       43.79      -70.06     82.92 o 
 -11   9   7      250.31      280.77    101.21 o 
 -10   9   7      526.16      687.01    118.16 o 
  -9   9   7       46.04       55.66     57.97 o 
  -8   9   7     1215.14     1228.87    102.73 o 
  -7   9   7     1090.38      992.84    102.67 o 
  -6   9   7     1552.23     1674.42    123.33 o 
  -5   9   7     2920.41     2941.47    165.50 o 
  -4   9   7      718.67      607.39     69.14 o 
  -3   9   7    14748.38    14908.12    602.68 o 
  -2   9   7      663.80      716.37     82.13 o 
  -1   9   7    20647.56    21125.15    973.29 o 
   0   9   7     1800.99     2016.74    163.87 o 
   1   9   7     7588.57     7895.93    479.54 o 
   2   9   7     5526.46     5247.39    343.02 o 
   3   9   7     3730.73     3699.51    272.29 o 
   4   9   7     7745.32     7814.28    500.16 o 
   5   9   7     4276.20     4040.84    312.58 o 
   6   9   7      825.83      859.65    237.28 o 
   7   9   7      556.15      447.41    205.39 o 
   8   9   7        3.06      -21.14    136.32 o 
   9   9   7     1376.72     1460.87    364.13 o 
 -13  10   7        1.40      -92.88     93.64 o 
 -12  10   7     2834.27     3303.30    277.69 o 
 -11  10   7        0.40       -1.43     78.88 o 
 -10  10   7     4208.98     3869.56    238.58 o 
  -9  10   7      682.06      538.41     76.72 o 
  -8  10   7     4912.10     4700.17    217.53 o 
  -7  10   7     9336.02     9659.00    427.65 o 
  -6  10   7       76.36      167.00     56.58 o 
  -5  10   7     6142.09     5795.11    270.61 o 
  -4  10   7     1192.71     1293.21     98.35 o 
  -3  10   7     3932.51     3742.76    275.39 o 
  -2  10   7       21.86      -34.83     37.95 o 
  -1  10   7     2257.17     2217.07    151.41 o 
   0  10   7     2506.85     2782.05    212.85 o 
   1  10   7     3333.56     3288.11    239.07 o 
   2  10   7     1408.80     1367.62    143.22 o 
   3  10   7      890.97     1124.79    223.89 o 
   4  10   7     3906.33     3613.81    281.46 o 
   5  10   7      306.45      191.72    152.54 o 
   6  10   7      953.15      995.60    268.63 o 
   7  10   7      866.98      733.90    251.68 o 
   8  10   7     3164.52     3305.74    501.90 o 
   9  10   7      161.93      353.37    207.21 o 
 -12  11   7      159.53      135.74    103.46 o 
 -11  11   7      852.07      967.23    152.96 o 
 -10  11   7      132.65       97.62     65.79 o 
  -9  11   7     1144.42     1194.70    108.14 o 
  -8  11   7      409.35      398.07     68.57 o 
  -7  11   7     1926.66     2066.25    214.02 o 
  -6  11   7      995.14      911.42    108.19 o 
  -5  11   7     7467.74     7435.86    332.06 o 
  -4  11   7        0.06       17.45     46.69 o 
  -3  11   7     1911.52     1935.24    196.44 o 
  -2  11   7      912.67     1040.72    104.73 o 
  -1  11   7     7651.33     8354.79    422.46 o 
   0  11   7     4081.50     4188.71    291.21 o 
   1  11   7     1095.07     1011.47    123.55 o 
   2  11   7     7469.92     7356.05    467.06 o 
   3  11   7      931.01     1180.58    259.88 o 
   4  11   7     6004.44     6209.08    651.89 o 
   5  11   7      212.28      241.29    160.38 o 
   6  11   7     1330.02     1815.52    357.93 o 
   7  11   7      244.99      308.36    189.90 o 
   8  11   7       99.46      -11.30    146.34 o 
 -12  12   7     2868.77     3347.38    401.58 o 
 -11  12   7      721.72      789.64    216.27 o 
 -10  12   7     1594.89     1724.69    185.19 o 
  -9  12   7      866.80      892.18    151.34 o 
  -8  12   7     1490.37     1444.25    116.09 o 
  -7  12   7     5480.63     5163.20    260.18 o 
  -6  12   7     1100.81      987.94    138.34 o 
  -5  12   7    10836.52    10658.86    525.46 o 
  -4  12   7     1415.12     1319.97    125.77 o 
  -3  12   7     5645.01     5927.08    320.04 o 
  -2  12   7      100.34      110.42     58.36 o 
  -1  12   7       82.96      106.11     76.18 o 
   0  12   7     2588.30     2574.62    573.25 o 
   1  12   7     6997.35     6948.81    679.23 o 
   2  12   7     2041.97     2015.08    315.83 o 
   3  12   7      203.29      291.23    154.73 o 
   4  12   7       62.20      107.52    130.49 o 
   5  12   7       21.98       81.10    131.03 o 
   6  12   7     2173.16     1966.42    375.97 o 
   7  12   7       40.32     -183.16    122.10 o 
   8  12   7     1810.11     2015.08    398.57 o 
 -12  13   7       76.02        0.20    118.92 o 
 -11  13   7     1762.81     2030.11    621.73 o 
 -10  13   7      174.24      137.22     82.54 o 
  -9  13   7     1236.82     1111.50    124.44 o 
  -8  13   7      339.28      153.40     67.31 o 
  -7  13   7     1215.52     1127.54    139.34 o 
  -6  13   7      415.07      492.97    144.91 o 
  -5  13   7     1828.88     1904.26    155.55 o 
  -4  13   7       26.69       38.02     48.89 o 
  -3  13   7     1428.56     1387.93    129.04 o 
  -2  13   7     6998.22     7547.11    430.15 o 
  -1  13   7        5.32      116.40     72.28 o 
   0  13   7      458.65      599.66    113.56 o 
   1  13   7      273.70      406.04    168.94 o 
   2  13   7     9799.24    10428.41    965.35 o 
   3  13   7      234.14      409.87    173.86 o 
   4  13   7     2181.39     2040.96    351.55 o 
   5  13   7     2351.38     2181.29    381.26 o 
   6  13   7      390.70       94.40    161.65 o 
   7  13   7     3409.44     3007.22    481.67 o 
 -12  14   7     1165.23     1391.23    400.94 o 
 -11  14   7      449.67      481.77    149.11 o 
 -10  14   7     1653.83     1812.14    237.35 o 
  -9  14   7      529.10      278.03    131.00 o 
  -8  14   7      223.45      203.25     73.06 o 
  -7  14   7    10319.11    10087.09    449.63 o 
  -6  14   7      291.31      277.30     68.26 o 
  -5  14   7     9807.10     9617.75    491.89 o 
  -4  14   7       35.61      -26.82     55.75 o 
  -3  14   7      942.18     1396.10    162.82 o 
  -2  14   7     5230.58     5231.10    360.37 o 
  -1  14   7      552.82      563.41    110.48 o 
   0  14   7     4112.35     3612.82    431.74 o 
   1  14   7     3003.72     3686.81    454.88 o 
   2  14   7     3100.20     3087.59    418.25 o 
   3  14   7      207.52       56.50    141.24 o 
   4  14   7       13.95      -23.69    140.15 o 
   5  14   7      157.21      155.45    162.93 o 
   6  14   7      948.24      772.35    259.52 o 
   7  14   7      236.73      110.80    176.41 o 
 -11  15   7      963.19      945.03    283.76 o 
 -10  15   7      336.28      129.07    138.80 o 
  -9  15   7     2557.75     2845.04    234.69 o 
  -8  15   7      146.21      148.38    108.30 o 
  -7  15   7       14.33      -17.75     79.31 o 
  -6  15   7     5382.66     5507.28    316.76 o 
  -5  15   7      294.25      413.75     93.25 o 
  -4  15   7     5807.14     5874.32    329.82 o 
  -3  15   7      372.33      412.74    121.10 o 
  -2  15   7        7.70        2.37    115.00 o 
  -1  15   7      100.65       90.21    118.64 o 
   0  15   7     1228.78     1422.60    268.26 o 
   1  15   7       78.57      170.76    137.78 o 
   2  15   7     7708.23     6679.45    688.89 o 
   3  15   7       71.27     -129.58    111.17 o 
   4  15   7     3119.04     2928.13    445.95 o 
   5  15   7     1864.52     2478.53    431.56 o 
   6  15   7      148.42      291.04    195.91 o 
 -11  16   7      565.87      404.76    222.34 o 
 -10  16   7       23.14        9.98     86.32 o 
  -9  16   7      453.92      501.05    119.89 o 
  -8  16   7       64.27       29.47     78.41 o 
  -7  16   7     3750.75     3885.57    343.25 o 
  -6  16   7       78.16       84.56    113.90 o 
  -5  16   7     8602.39     8766.52    791.31 o 
  -4  16   7      892.96     1037.89    126.48 o 
  -3  16   7      772.94     1117.34    235.64 o 
  -2  16   7     3578.18     3271.48    405.86 o 
  -1  16   7     1847.16     1613.41    280.47 o 
   0  16   7     4953.80     5150.78    552.20 o 
   1  16   7      208.44        8.75    132.67 o 
   2  16   7      281.60      407.50    178.05 o 
   3  16   7      302.27      378.70    187.17 o 
   4  16   7        0.66       67.80    148.35 o 
   5  16   7      552.69      303.98    193.00 o 
 -10  17   7      127.09      -37.77     82.89 o 
  -9  17   7     3241.80     3555.75    470.71 o 
  -8  17   7      588.78      313.58    126.89 o 
  -7  17   7      472.07      380.85    130.65 o 
  -6  17   7      809.52      888.99    221.79 o 
  -5  17   7      265.53      432.83    174.23 o 
  -1  17   7       63.28      -71.08    119.37 o 
   0  17   7     1053.92      634.39    205.75 o 
   1  17   7       21.88      -71.08    125.38 o 
   2  17   7     4489.36     3978.40    506.28 o 
   3  17   7       69.07      160.74    157.82 o 
   4  17   7     1008.53      757.41    242.02 o 
 -10  18   7      505.24      495.42    128.56 o 
  -9  18   7     1181.25     1204.82    216.58 o 
  -8  18   7       55.33      130.31    116.69 o 
  -7  18   7     2324.65     1819.24    238.19 o 
  -6  18   7        3.02       40.82    138.87 o 
   1  18   7       50.14      -38.45    128.48 o 
   2  18   7      312.88      296.69    186.25 o 
   3  18   7      770.30      813.72    265.35 o 
   4  18   7      432.89      533.43    239.83 o 
  -9  19   7     2014.80     1374.67    341.16 o 
  -8  19   7       32.94      225.44    181.15 o 
  -7  19   7      702.01      474.75    230.72 o 
  -6  19   7      325.24      583.00    239.65 o 
  -8  20   7        8.67       40.82    182.79 o 
  -6  20   7        4.95     -184.43    141.24 o 
  -5  20   7       16.93      -50.48    159.10 o 
  -6  21   7     1027.44      864.20    302.71 o 
  -5  21   7      199.98      189.35    209.58 o 
  -4  21   7     1561.62     1048.45    317.11 o 
   0 -21   8      237.06      100.40    128.54 o 
   1 -21   8      114.93      123.18    132.84 o 
   2 -21   8     2113.95     2674.89    328.32 o 
   3 -21   8      135.01       -0.10    119.73 o 
   4 -21   8     3674.25     3368.79    694.99 o 
   5 -21   8       12.21      -16.18    120.49 o 
   6 -21   8     1161.56      944.27    212.74 o 
  -1 -20   8      586.78      944.94    283.39 o 
   0 -20   8     2165.58     2091.91    281.68 o 
   1 -20   8      505.68      534.45    169.02 o 
   2 -20   8        6.50     -119.49     96.17 o 
   3 -20   8      809.33      561.09    169.70 o 
   4 -20   8     1597.58     1240.22    227.62 o 
   5 -20   8       33.62      -53.82    107.07 o 
   6 -20   8     1815.68     1885.38    281.51 o 
   7 -20   8      128.24       99.92    376.79 o 
  -3 -19   8      525.54      530.33    239.11 o 
  -2 -19   8      678.38      842.88    249.49 o 
  -1 -19   8      434.36      336.06    196.64 o 
   0 -19   8      508.36      251.44    129.19 o 
   1 -19   8     1341.07     1451.25    443.31 o 
   2 -19   8     8706.21     9751.01    673.12 o 
   3 -19   8      248.37      136.56    119.74 o 
   4 -19   8     4864.77     4463.95    410.69 o 
   5 -19   8      223.34      111.36    116.29 o 
   6 -19   8      287.05      255.84    245.48 o 
   7 -19   8     3622.95     3059.11    342.63 o 
   8 -19   8      297.77      305.53    155.57 o 
  -4 -18   8      275.06      526.14    241.66 o 
  -2 -18   8     3537.87     2548.69    389.82 o 
  -1 -18   8      206.52      175.50    154.54 o 
   0 -18   8     2446.88     2162.52    367.77 o 
   1 -18   8     1285.01     1159.86    200.49 o 
   2 -18   8        3.66       26.57     94.56 o 
   3 -18   8     3993.70     3820.95    545.55 o 
   4 -18   8      842.32      715.82    165.69 o 
   5 -18   8      115.89       71.58    117.99 o 
   6 -18   8        2.33      -35.69     95.76 o 
   7 -18   8      125.50      150.01    279.84 o 
   8 -18   8      292.53      169.59    129.42 o 
   9 -18   8      348.63      416.10    162.55 o 
  -5 -17   8        0.26     -104.97    154.00 o 
  -4 -17   8      287.99      285.58    203.20 o 
  -2 -17   8     2588.31     2023.83    340.25 o 
  -1 -17   8       86.61      261.52    161.83 o 
   0 -17   8     1187.73     1080.53    259.33 o 
   1 -17   8      500.54      554.05    147.85 o 
   2 -17   8     2592.45     2471.92    280.66 o 
   3 -17   8       11.17      121.97     97.33 o 
   4 -17   8     3445.66     3397.19    809.17 o 
   5 -17   8       75.01       76.45    106.90 o 
   6 -17   8      300.05      210.08    120.83 o 
   7 -17   8     3652.82     4565.50   1517.10 o 
   8 -17   8      122.02      176.52    240.84 o 
   9 -17   8     5948.44     5631.99    484.06 o 
  10 -17   8      187.82      189.73    153.63 o 
  -6 -16   8      644.46      711.30    277.01 o 
  -5 -16   8     2004.33     1995.94    398.20 o 
  -4 -16   8     2014.22     1865.46    383.99 o 
  -3 -16   8     1530.13     1461.24    281.57 o 
  -2 -16   8     4036.09     2920.84    397.29 o 
  -1 -16   8     1521.21     1642.39    309.63 o 
   0 -16   8     3713.07     3504.93    454.34 o 
   1 -16   8      115.34       65.84     98.37 o 
   2 -16   8       27.02      145.19    101.40 o 
   3 -16   8      656.85      826.29    158.64 o 
   4 -16   8       37.85       -9.51     81.01 o 
   5 -16   8     5523.60     4706.46    400.77 o 
   6 -16   8       11.45       51.47     96.50 o 
   7 -16   8      139.51       55.79    104.49 o 
   8 -16   8       12.64       -1.41     99.12 o 
   9 -16   8      618.37      780.24    455.89 o 
  10 -16   8      770.50      568.83    359.02 o 
  -7 -15   8      685.28      760.87    283.57 o 
  -6 -15   8     2729.20     2913.55    479.85 o 
  -5 -15   8        0.03      -94.95    134.31 o 
  -4 -15   8        6.31      -20.59    131.40 o 
  -3 -15   8        1.18       62.33    124.11 o 
  -2 -15   8     2015.56     2075.40    327.68 o 
  -1 -15   8        2.80      -46.47    110.62 o 
   0 -15   8     1974.58     1848.51    320.93 o 
   1 -15   8      570.65      735.63    152.96 o 
   2 -15   8      882.81      763.55    151.18 o 
   3 -15   8      607.24      370.81    184.61 o 
   4 -15   8     1348.14     1253.57    371.69 o 
   5 -15   8     1878.83     2006.72    248.88 o 
   6 -15   8       36.40       60.58     95.82 o 
   7 -15   8     2305.80     2963.76    311.71 o 
   8 -15   8      174.36      162.38    143.88 o 
   9 -15   8     4222.58     4164.42    907.58 o 
  10 -15   8      990.94     1121.46    208.53 o 
  11 -15   8       37.95       75.67     99.10 o 
  -7 -14   8     3361.06     3817.75    847.35 o 
  -6 -14   8      624.68      988.50    194.29 o 
  -5 -14   8      683.60     1022.94    270.63 o 
  -4 -14   8     1766.05     2170.54    386.18 o 
  -3 -14   8      108.23       77.45    126.11 o 
  -2 -14   8     7689.25     9072.51    837.41 o 
  -1 -14   8      880.27      564.41    190.63 o 
   0 -14   8     9900.34     9884.59    907.76 o 
   1 -14   8       70.24       52.10    101.42 o 
   2 -14   8      550.05      529.43    141.15 o 
   3 -14   8    10824.45    10625.84    677.75 o 
   4 -14   8       17.37      -75.68     72.43 o 
   5 -14   8     8429.67     8390.62    568.92 o 
   6 -14   8      636.26      401.08    124.50 o 
   7 -14   8     3669.30     3954.60    360.34 o 
   8 -14   8        1.65     -118.24     85.55 o 
   9 -14   8     1129.30     1220.77    167.88 o 
  10 -14   8      515.57     1019.22    247.01 o 
  11 -14   8      903.62     1108.82    173.28 o 
  -8 -13   8     1685.04     1986.80    281.04 o 
  -7 -13   8      217.92      381.49    148.58 o 
  -6 -13   8     4370.32     4489.71    542.18 o 
  -5 -13   8      345.62      397.89    216.87 o 
  -4 -13   8     1523.67     1881.80    277.38 o 
  -3 -13   8      272.44      396.60    108.81 o 
  -2 -13   8     1822.86     1775.98    284.12 o 
  -1 -13   8     6367.47     6558.44    640.95 o 
   0 -13   8       60.96      136.14    122.83 o 
   1 -13   8     3729.44     3174.70    407.68 o 
   2 -13   8     1421.43     1746.57    211.64 o 
   3 -13   8      363.76      248.04    172.59 o 
   4 -13   8      276.93       96.86    110.44 o 
   5 -13   8     2537.18     3297.35    305.02 o 
   6 -13   8      601.51      816.45    159.93 o 
   7 -13   8     5291.31     5987.21    463.01 o 
   8 -13   8       11.21       66.62     76.45 o 
   9 -13   8     1190.24     1155.28    164.86 o 
  10 -13   8     2300.98     2680.23    352.40 o 
  11 -13   8      128.77      134.42     99.02 o 
  -9 -12   8        6.70       57.24    127.29 o 
  -8 -12   8     2948.96     3000.00    339.78 o 
  -7 -12   8      852.23     1110.83    206.38 o 
  -6 -12   8       36.63      -94.71     85.12 o 
  -5 -12   8       12.99      -18.24     89.79 o 
  -4 -12   8      834.61     1119.26    266.62 o 
  -3 -12   8     1151.18     1161.68    250.31 o 
  -2 -12   8     8173.36     8214.81    520.96 o 
  -1 -12   8       81.79      103.88    121.56 o 
   0 -12   8     7917.94     7693.46    723.15 o 
   1 -12   8      363.41      392.74    160.19 o 
   2 -12   8      789.04      788.78    144.07 o 
   3 -12   8     4264.97     4547.72    394.92 o 
   4 -12   8      366.60      427.61    117.71 o 
   5 -12   8     4442.47     4504.37    362.75 o 
   6 -12   8       60.11     -100.91    120.19 o 
   7 -12   8     1978.02     2106.91    260.70 o 
   8 -12   8      508.94      461.72    108.14 o 
   9 -12   8        7.62      -64.35     70.01 o 
  10 -12   8     2246.47     2874.12    252.47 o 
  11 -12   8      318.45      188.29    129.60 o 
  -9 -11   8      968.01      968.81    209.31 o 
  -8 -11   8     1091.93     1060.89    231.36 o 
  -7 -11   8       13.16      133.68    108.20 o 
  -6 -11   8     8717.30     8568.45    584.34 o 
  -5 -11   8     1085.14     1862.10    233.09 o 
  -4 -11   8     4078.96     4326.18    271.61 o 
  -3 -11   8     2653.45     3118.67    257.64 o 
  -2 -11   8      114.72      126.02     78.35 o 
  -1 -11   8     3891.66     3893.46    461.99 o 
   0 -11   8       30.89      146.03     65.52 o 
   1 -11   8     1869.58     2193.68    308.90 o 
   2 -11   8      347.68      392.98    118.73 o 
   3 -11   8     1440.76     1705.84    193.61 o 
   4 -11   8     1602.31     1748.29    200.71 o 
   5 -11   8     2549.40     2597.55    398.84 o 
   6 -11   8     3149.32     2893.79    274.99 o 
   7 -11   8      776.83      956.40    132.62 o 
   8 -11   8        2.57       58.50     72.23 o 
   9 -11   8      935.60     1027.59    264.33 o 
  10 -11   8     1409.34     1282.03    168.53 o 
  11 -11   8      713.72      506.13    240.38 o 
  12 -11   8     6207.31     6366.58   1844.04 o 
 -10 -10   8     1760.10     2535.56    332.30 o 
  -9 -10   8      545.46      608.72    170.67 o 
  -8 -10   8     2350.02     2856.47    561.04 o 
  -7 -10   8      246.75      296.58    123.54 o 
  -6 -10   8       77.55       -5.97    128.12 o 
  -5 -10   8     3621.84     3502.54    333.05 o 
  -4 -10   8      687.31      878.37    112.05 o 
  -3 -10   8      198.06      359.35     96.13 o 
  -2 -10   8      890.92      999.27    132.29 o 
  -1 -10   8      273.14      230.51     76.92 o 
   0 -10   8     5243.24     4984.78    323.90 o 
   1 -10   8      780.48      822.82     97.77 o 
   2 -10   8     5526.50     5279.90    365.46 o 
   3 -10   8     4669.14     4774.02    340.13 o 
   4 -10   8      118.02       14.46     70.07 o 
   5 -10   8     7929.09     7369.27    489.04 o 
   6 -10   8       71.78      -64.19     52.06 o 
   7 -10   8      787.45     1022.56    153.91 o 
   8 -10   8     2329.75     2560.04    280.12 o 
   9 -10   8      174.04      133.91     80.34 o 
  10 -10   8     4888.57     5231.08    351.50 o 
  11 -10   8      575.89      744.10    184.07 o 
  12 -10   8      492.49      323.74    349.27 o 
 -10  -9   8      416.82      374.18    209.67 o 
  -9  -9   8     1937.56     2208.75    281.29 o 
  -8  -9   8     1269.81     1964.74    255.94 o 
  -7  -9   8        0.32       73.83     91.99 o 
  -6  -9   8     5865.59     6245.53    450.78 o 
  -5  -9   8       97.67       93.26     83.97 o 
  -4  -9   8    12846.56    13379.24    650.23 o 
  -3  -9   8      801.74     1087.64    258.24 o 
  -2  -9   8       57.31       25.60     62.60 o 
  -1  -9   8     2002.96     2180.12    183.13 o 
   0  -9   8     1758.91     2138.54    303.26 o 
   1  -9   8    16964.57    16344.53    932.55 o 
   2  -9   8      150.22       81.41     54.84 o 
   3  -9   8      433.50      529.52     65.74 o 
   4  -9   8      803.10      757.83    159.01 o 
   5  -9   8      335.55      410.68    104.39 o 
   6  -9   8     2434.14     2428.53    192.05 o 
   7  -9   8     2292.58     2427.80    199.23 o 
   8  -9   8     1192.16     1422.07    191.03 o 
   9  -9   8      116.90      118.04     77.07 o 
  10  -9   8     4106.52     4373.32    306.89 o 
  11  -9   8       76.95      -95.91     91.74 o 
  12  -9   8     6593.48     5488.99    471.33 o 
 -10  -8   8     1926.89     2271.03    299.68 o 
  -9  -8   8      191.73       85.33    115.98 o 
  -8  -8   8     2585.62     2770.97    294.88 o 
  -7  -8   8     3019.55     3084.65    303.63 o 
  -6  -8   8      872.26      789.78    150.38 o 
  -5  -8   8     5992.97     5993.58    422.44 o 
  -4  -8   8     4213.56     4667.91    271.13 o 
  -3  -8   8     4750.09     5231.11    346.08 o 
  -2  -8   8      200.88      256.82     76.52 o 
  -1  -8   8      688.67      617.02    173.95 o 
   0  -8   8      655.17      737.34     72.64 o 
   1  -8   8     5183.87     5339.24    268.00 o 
   2  -8   8      763.95      770.06     66.16 o 
   3  -8   8    16525.23    16590.68    782.34 o 
   4  -8   8      970.41     1027.80    127.46 o 
   5  -8   8     2490.27     2641.62    155.00 o 
   6  -8   8    10494.91    10220.63    441.61 o 
   7  -8   8     2080.86     2051.95    145.30 o 
   8  -8   8     4557.40     4018.67    270.64 o 
   9  -8   8       89.12       26.80     71.85 o 
  10  -8   8     3518.65     4040.35    292.55 o 
  11  -8   8       18.30      -26.44    136.23 o 
  12  -8   8       77.93      135.88    218.69 o 
 -11  -7   8      670.06      379.42    249.68 o 
 -10  -7   8       70.23      150.48    121.54 o 
  -9  -7   8       85.03      243.58    120.55 o 
  -8  -7   8     1235.14     1183.35    198.55 o 
  -7  -7   8      497.26      541.80    136.23 o 
  -6  -7   8     4180.72     4571.22    363.26 o 
  -5  -7   8     1622.35     1852.19    217.42 o 
  -4  -7   8     2902.48     3206.03    203.69 o 
  -3  -7   8     1433.40     1559.11    129.98 o 
  -2  -7   8        1.72      -31.34     35.89 o 
  -1  -7   8     6678.03     6135.63    328.65 o 
   0  -7   8      111.90       97.31     38.78 o 
   1  -7   8     9973.02     9489.80    456.12 o 
   2  -7   8      815.32      783.46     75.31 o 
   3  -7   8     4231.16     3869.38    216.24 o 
   4  -7   8     2912.28     2639.97    176.51 o 
   5  -7   8     1126.72     1219.87    101.82 o 
   6  -7   8     1202.45     1249.85    106.35 o 
   7  -7   8      604.59      599.29     83.72 o 
   8  -7   8        0.23       -7.19     59.69 o 
   9  -7   8        6.27       54.68     64.89 o 
  10  -7   8     1909.09     2288.07    206.94 o 
  11  -7   8      640.72      517.00    164.66 o 
  12  -7   8      881.54      972.81    628.74 o 
 -11  -6   8       12.71       98.91    133.72 o 
 -10  -6   8     5236.69     5500.53    789.85 o 
  -9  -6   8      170.20      131.87    110.45 o 
  -8  -6   8      339.36      702.94    155.73 o 
  -7  -6   8      221.38      412.63    121.97 o 
  -6  -6   8      626.08      753.00    164.57 o 
  -5  -6   8    14017.48    13676.54    655.22 o 
  -4  -6   8     7952.58     7559.12    385.19 o 
  -3  -6   8     3241.62     3130.03    165.69 o 
  -2  -6   8      393.57      408.63     63.53 o 
  -1  -6   8      107.39       64.60     39.07 o 
   0  -6   8      419.45      484.77     61.09 o 
   1  -6   8    40258.58    39617.93   1790.26 o 
   2  -6   8      302.07      229.72     83.49 o 
   3  -6   8    19339.42    18226.77    849.86 o 
   4  -6   8      112.54      110.70     40.09 o 
   5  -6   8     4132.47     4040.29    201.61 o 
   6  -6   8    15761.21    15798.37    649.50 o 
   7  -6   8       53.82      -38.76     43.84 o 
   8  -6   8     1974.10     1893.22    222.65 o 
   9  -6   8       43.09       74.13     67.39 o 
  10  -6   8     3585.22     3641.43    460.71 o 
  11  -6   8      767.11      520.60    151.55 o 
  12  -6   8      148.29      157.36    119.53 o 
 -11  -5   8      385.32      281.73    149.47 o 
 -10  -5   8      318.62      488.71    154.63 o 
  -9  -5   8      423.81      477.64    143.41 o 
  -8  -5   8      194.66      192.42    105.01 o 
  -7  -5   8      371.48      746.70    199.47 o 
  -6  -5   8     3615.01     4165.33    331.06 o 
  -5  -5   8      373.14      487.53     71.57 o 
  -4  -5   8     2344.16     2068.13    155.75 o 
  -3  -5   8    16518.78    16198.93    656.83 o 
  -2  -5   8     2861.54     2590.91    158.33 o 
  -1  -5   8    13317.61    12979.12    610.31 o 
   0  -5   8     4949.27     5221.92    267.21 o 
   1  -5   8     9375.20     9097.83    437.99 o 
   2  -5   8     6551.59     7068.40    300.92 o 
   3  -5   8     2694.26     2586.67    187.10 o 
   4  -5   8     2244.67     2156.37    145.49 o 
   5  -5   8     7281.14     7623.76    333.53 o 
   6  -5   8     2549.56     2409.52    148.28 o 
   7  -5   8      721.98      433.10    119.35 o 
   8  -5   8      216.14      308.14     81.95 o 
   9  -5   8      856.03      942.69    126.40 o 
  10  -5   8      207.15      239.92    111.13 o 
  11  -5   8       57.43      152.71     87.13 o 
  12  -5   8     1638.01     1744.96    200.14 o 
 -12  -4   8      257.15      161.56    146.80 o 
 -11  -4   8        0.23      -20.73    115.33 o 
 -10  -4   8     3329.95     3464.78    571.34 o 
  -9  -4   8      566.45      805.43    220.52 o 
  -8  -4   8     1934.81     2175.20    298.43 o 
  -7  -4   8     1323.28     1291.40    183.56 o 
  -6  -4   8     3124.13     2934.23    539.08 o 
  -5  -4   8     9304.32     9175.00    454.80 o 
  -4  -4   8     1580.56     1660.90    110.91 o 
  -3  -4   8     6603.51     6462.86    286.26 o 
  -2  -4   8     2245.97     2001.96    133.49 o 
  -1  -4   8     1216.27     1306.66    100.82 o 
   0  -4   8     1988.96     2049.84    185.58 o 
   1  -4   8    25184.37    26386.46   1035.58 o 
   2  -4   8     1322.28     1264.04     83.86 o 
   3  -4   8    17998.96    18408.05    731.99 o 
   4  -4   8       73.86       61.24     48.32 o 
   5  -4   8      168.13      189.54     47.76 o 
   6  -4   8     4498.18     4583.24    224.40 o 
   7  -4   8      112.95       -3.30     52.23 o 
   8  -4   8     8641.65     8907.74    461.47 o 
   9  -4   8      106.63      107.62     69.64 o 
  10  -4   8      644.17      590.50    142.16 o 
  11  -4   8     2071.46     2166.30    510.01 o 
  12  -4   8       10.62       58.20     92.04 o 
 -12  -3   8      304.53      733.73    194.28 o 
 -11  -3   8     1197.74     1363.03    382.81 o 
 -10  -3   8     1819.01     1361.65    220.30 o 
  -9  -3   8       49.94       58.21     90.10 o 
  -8  -3   8    10084.47    11040.01    701.85 o 
  -7  -3   8       56.46       12.49     87.30 o 
  -6  -3   8     4164.44     3791.55    298.00 o 
  -5  -3   8     2337.66     2114.61    127.33 o 
  -4  -3   8     2040.81     1878.96    115.03 o 
  -3  -3   8    15943.44    15031.97    610.41 o 
  -2  -3   8     7276.72     8136.27    343.87 o 
  -1  -3   8     9399.99     8995.26    436.43 o 
   0  -3   8     1544.33     1554.69    110.49 o 
   1  -3   8     2565.34     2518.28    294.93 o 
   2  -3   8       52.80      -25.27     20.00 o 
   3  -3   8        3.36       18.69     33.20 o 
   4  -3   8    11055.37    10710.95    443.60 o 
   5  -3   8     1162.34     1354.58    100.81 o 
   6  -3   8      854.08     1003.36     93.59 o 
   7  -3   8     2001.63     2192.65    170.44 o 
   8  -3   8      278.43      203.27     69.13 o 
   9  -3   8     1245.28     1186.55    138.19 o 
  10  -3   8      269.14      174.02    101.32 o 
  11  -3   8       95.58       47.70     96.32 o 
  12  -3   8     1833.29     1898.51    207.39 o 
 -12  -2   8     2040.31     1930.80    321.20 o 
 -11  -2   8        0.97       -1.23     86.54 o 
 -10  -2   8     4969.01     4307.77    339.98 o 
  -9  -2   8      334.26      431.90    106.27 o 
  -8  -2   8     8486.60     8056.56    439.46 o 
  -7  -2   8      177.64       86.83     66.94 o 
  -6  -2   8     1513.96     1640.50    129.13 o 
  -5  -2   8     1931.53     1540.01    157.23 o 
  -4  -2   8       36.39       17.62     36.63 o 
  -3  -2   8    11293.57    11974.35    492.60 o 
  -2  -2   8     4252.26     4626.40    209.92 o 
  -1  -2   8      342.10      175.94     44.89 o 
   0  -2   8     3678.47     3354.22    186.71 o 
   1  -2   8      965.18      986.21     79.52 o 
   2  -2   8     2442.97     2563.71    131.02 o 
   3  -2   8     3478.18     3401.73    162.98 o 
   4  -2   8      270.71      285.53     46.41 o 
   5  -2   8      266.70      213.08     48.20 o 
   6  -2   8     2535.66     2793.57    162.41 o 
   7  -2   8     1651.54     1853.65    182.18 o 
   8  -2   8     8547.70     8536.28    442.89 o 
   9  -2   8     1443.71     1746.77    197.61 o 
  10  -2   8      340.73      289.83    112.55 o 
  11  -2   8     1949.36     1912.33    343.53 o 
  12  -2   8       14.06      -15.82    107.30 o 
 -12  -1   8     1754.89     1783.20    216.08 o 
 -11  -1   8     2589.87     2843.60    256.45 o 
 -10  -1   8     1366.85     1841.65    300.49 o 
  -9  -1   8     3566.76     3402.33    256.11 o 
  -8  -1   8     2530.19     2294.02    196.28 o 
  -7  -1   8       12.69      -63.34     50.26 o 
  -6  -1   8     1603.26     1704.59    128.49 o 
  -5  -1   8     2162.79     2156.89    162.43 o 
  -4  -1   8        1.40       10.75     30.89 o 
  -3  -1   8    21828.59    22369.77    886.45 o 
  -2  -1   8    17635.28    18340.04    729.42 o 
  -1  -1   8     2807.13     2551.11    151.67 o 
   0  -1   8    13639.61    14237.78    669.19 o 
   1  -1   8     1963.96     1930.47    105.84 o 
   2  -1   8     9686.66     9378.14    388.78 o 
   3  -1   8     1816.00     1865.63    107.27 o 
   4  -1   8    23788.89    23414.80    922.83 o 
   5  -1   8      667.83      489.52     73.36 o 
   6  -1   8     3100.35     3210.77    177.90 o 
   7  -1   8     1189.98     1120.13    118.31 o 
   8  -1   8     3316.91     3402.32    225.03 o 
   9  -1   8       42.57      -43.58     74.94 o 
  10  -1   8      338.96      502.36    129.66 o 
  11  -1   8      902.31      625.36    182.52 o 
  12  -1   8      949.24     1198.97    315.56 o 
 -12   0   8     2172.99     2045.06    226.61 o 
 -11   0   8        2.43       10.16     79.34 o 
 -10   0   8     2360.28     2190.27    209.44 o 
  -9   0   8     1073.41     1027.33    139.83 o 
  -8   0   8      107.42       98.02     71.33 o 
  -7   0   8      888.31      819.79    115.99 o 
  -6   0   8      213.99      136.60     52.44 o 
  -5   0   8     9528.52     9357.62    403.68 o 
  -4   0   8       10.83       35.86     35.31 o 
  -3   0   8     8591.52     8518.78    358.87 o 
  -2   0   8     9431.87     9779.36    401.95 o 
  -1   0   8    17592.40    17867.08    708.47 o 
   0   0   8    10094.63    10143.88    489.58 o 
   1   0   8     4101.68     4345.39    195.18 o 
   2   0   8      246.33      222.33     40.19 o 
   3   0   8     1890.89     2052.65    176.31 o 
   4   0   8     3782.73     4010.81    189.37 o 
   5   0   8     4983.19     4736.65    224.08 o 
   6   0   8     3073.44     2981.69    261.07 o 
   7   0   8     1895.00     1802.40    193.26 o 
   8   0   8     5319.96     5139.30    332.69 o 
   9   0   8     2178.02     1832.17    205.08 o 
  10   0   8     1068.79     1304.60    235.28 o 
  11   0   8      559.21      548.92    154.36 o 
  12   0   8       17.22     -128.28    158.64 o 
 -13   1   8        2.55       51.31    106.08 o 
 -12   1   8      148.79      237.37    109.19 o 
 -11   1   8     1710.50     1800.54    202.43 o 
 -10   1   8       14.55        3.71     88.03 o 
  -9   1   8     5648.29     5536.24    534.36 o 
  -8   1   8     2699.15     2461.80    198.81 o 
  -7   1   8       41.47      -16.05     47.54 o 
  -6   1   8      931.39     1104.08    101.55 o 
  -5   1   8      126.39      171.46     47.55 o 
  -4   1   8     1515.35     1347.64     95.06 o 
  -3   1   8    22069.87    21520.37    847.16 o 
  -2   1   8     3626.16     3764.27    202.14 o 
  -1   1   8     2203.87     1813.85    144.40 o 
   0   1   8     3990.81     3643.19    202.67 o 
   1   1   8     1404.98     1576.46    103.67 o 
   2   1   8    16856.14    16669.86    590.02 o 
   3   1   8       16.15      -35.06     23.37 o 
   4   1   8    16095.93    16705.40    669.52 o 
   5   1   8      747.30      859.91     79.53 o 
   6   1   8     8520.43     8542.92    374.26 o 
   7   1   8     1228.45     1296.14    155.69 o 
   8   1   8     2219.81     2060.50    271.27 o 
   9   1   8     2214.00     2451.56    243.81 o 
  10   1   8      166.94      187.93    109.24 o 
  11   1   8      619.47      852.92    171.80 o 
 -13   2   8      548.30      451.24    132.45 o 
 -12   2   8     1356.44     1133.93    200.26 o 
 -11   2   8      108.49      -17.64     77.84 o 
 -10   2   8      976.02     1056.81    148.51 o 
  -9   2   8     2070.91     2219.01    200.34 o 
  -8   2   8      702.61      933.96    111.11 o 
  -7   2   8    20320.64    19749.91    810.53 o 
  -6   2   8     2874.66     2766.54    295.32 o 
  -5   2   8     3623.12     3044.24    222.78 o 
  -4   2   8       13.25       59.65     35.62 o 
  -3   2   8     6405.14     6043.35    263.46 o 
  -2   2   8     3989.33     3729.66    169.82 o 
  -1   2   8      618.49      621.69     57.86 o 
   0   2   8    10113.26    10336.80    502.32 o 
   1   2   8        2.90       -1.50     17.19 o 
   2   2   8       49.81      -13.14     19.91 o 
   3   2   8      427.78      616.45     68.92 o 
   4   2   8      279.66      338.64     50.99 o 
   5   2   8       37.78       16.41     36.91 o 
   6   2   8     1783.90     2015.48    203.75 o 
   7   2   8      919.82      555.43    278.56 o 
   8   2   8     1367.95     1504.99    176.05 o 
   9   2   8     1085.34     1312.54    176.06 o 
  10   2   8      733.21      768.78    155.29 o 
  11   2   8      947.48     1261.75    202.92 o 
 -13   3   8        3.89      -14.61    104.63 o 
 -12   3   8      633.03      686.15    139.57 o 
 -11   3   8     2361.66     2561.26    270.57 o 
 -10   3   8      475.80      542.78    153.49 o 
  -9   3   8     5647.57     5502.97    447.96 o 
  -8   3   8      135.38      183.66     92.69 o 
  -7   3   8     1702.50     1864.29    261.63 o 
  -6   3   8     1608.86     1661.45    163.41 o 
  -5   3   8     1092.71     1242.22     97.84 o 
  -4   3   8      193.64      169.23     41.51 o 
  -3   3   8     5668.01     4982.46    222.94 o 
  -2   3   8      267.97      324.03     61.16 o 
  -1   3   8     4886.82     4840.79    243.51 o 
   0   3   8    31494.27    32233.66   1811.44 o 
   1   3   8      187.38      223.69     67.33 o 
   2   3   8    16576.37    16745.43    753.07 o 
   3   3   8      380.93      590.45     61.17 o 
   4   3   8    12310.11    12585.41    590.10 o 
   5   3   8      251.74      256.78     61.56 o 
   6   3   8     3842.09     3876.36    234.24 o 
   7   3   8     9480.04     9781.13    594.26 o 
   8   3   8      285.80       80.27    173.13 o 
   9   3   8     6329.43     6448.11    446.58 o 
  10   3   8      215.84      258.79    110.82 o 
 -13   4   8     1652.22     1768.70    223.91 o 
 -12   4   8     2111.70     1877.24    262.64 o 
 -11   4   8     2623.76     2314.76    225.08 o 
 -10   4   8     1240.83     1078.75    146.77 o 
  -9   4   8     4758.14     4667.14    576.42 o 
  -8   4   8     2160.17     1967.40    148.68 o 
  -7   4   8     8998.70     8880.88    398.36 o 
  -6   4   8     1011.72     1265.43    132.84 o 
  -5   4   8    29364.05    29193.69   1148.81 o 
  -4   4   8    10938.90    11073.03    458.20 o 
  -3   4   8     1923.22     1872.85    106.55 o 
  -2   4   8     4921.42     5293.19    228.21 o 
  -1   4   8     5087.48     5041.63    252.58 o 
   0   4   8    24610.60    24236.30   1380.09 o 
   1   4   8      228.82      216.27     85.84 o 
   2   4   8      606.82      797.16     79.64 o 
   3   4   8     3498.24     3694.22    195.07 o 
   4   4   8      127.68      179.02     49.08 o 
   5   4   8      813.22      841.76     94.04 o 
   6   4   8     3828.78     3492.79    218.35 o 
   7   4   8      192.86      206.88     82.67 o 
   8   4   8       19.71      -28.54     71.04 o 
   9   4   8     2072.79     1971.53    217.57 o 
 -13   5   8     1810.98     1770.60    222.96 o 
 -12   5   8     2129.90     2192.86    436.49 o 
 -11   5   8      395.81      430.44    113.92 o 
 -10   5   8     1963.75     1901.28    192.00 o 
  -9   5   8     7846.22     8096.76    383.98 o 
  -8   5   8     1604.58     1669.57    139.62 o 
  -7   5   8        2.81      -30.13     45.36 o 
  -6   5   8      217.17      243.35     76.84 o 
  -5   5   8     7497.61     8039.56    350.33 o 
  -4   5   8      826.63      991.07    102.78 o 
  -3   5   8       50.01      133.42     36.50 o 
  -2   5   8      172.70      208.62     34.36 o 
  -1   5   8     5090.01     5202.59    264.00 o 
   0   5   8     7101.43     7649.48    480.81 o 
   1   5   8     2613.68     2402.79    206.21 o 
   2   5   8    13043.82    13902.75    792.46 o 
   3   5   8     3700.21     3712.44    254.79 o 
   4   5   8     2250.77     2476.76    200.57 o 
   5   5   8     5862.94     5749.74    307.66 o 
   6   5   8     1103.34      982.44    112.87 o 
   7   5   8    15774.46    16165.62    781.55 o 
   8   5   8       67.11      165.43    123.02 o 
 -13   6   8      602.33      327.84    122.94 o 
 -12   6   8     1164.27     1018.12    161.08 o 
 -11   6   8     2769.92     2948.32    413.91 o 
 -10   6   8     1614.28     1736.75    187.19 o 
  -9   6   8    10398.49    10817.80    485.07 o 
  -8   6   8     5721.28     5815.22    288.88 o 
  -7   6   8    12265.52    11591.20    500.09 o 
  -6   6   8      251.15      168.94     54.13 o 
  -5   6   8    13722.75    13531.81    558.29 o 
  -4   6   8      847.76      982.28     91.20 o 
  -3   6   8     4298.87     4440.06    202.75 o 
  -2   6   8     7828.59     7803.98    325.52 o 
  -1   6   8    10008.76    10546.16    501.64 o 
   0   6   8    14378.95    14091.24    657.97 o 
   1   6   8       72.84       63.90     46.72 o 
   2   6   8     1539.72     1367.59    161.65 o 
   3   6   8     6329.79     6206.70    428.64 o 
   4   6   8      123.46       93.93     68.98 o 
   5   6   8     5045.35     4940.94    348.30 o 
   6   6   8     1213.34     1529.94    522.68 o 
   7   6   8     3634.83     3913.15    479.39 o 
   8   6   8     1600.28     1860.35    363.21 o 
   9   6   8     1338.16     1116.07    296.51 o 
  10   6   8       20.51      186.98    188.81 o 
 -13   7   8     1218.42     1010.56    175.95 o 
 -12   7   8      213.31      198.73    102.42 o 
 -11   7   8     2320.33     3042.17    254.91 o 
 -10   7   8      313.58      217.56     91.17 o 
  -9   7   8      966.00     1124.73    122.81 o 
  -8   7   8     1177.25     1147.91    116.15 o 
  -7   7   8      178.36      230.16     63.34 o 
  -6   7   8    10946.05    10758.37    461.04 o 
  -5   7   8      607.60      907.41     86.12 o 
  -4   7   8      207.05      276.90     50.73 o 
  -3   7   8      106.24      195.57     40.17 o 
  -2   7   8     4185.59     3988.62    218.72 o 
  -1   7   8      308.72      375.25     51.43 o 
   0   7   8     4778.83     4425.49    233.36 o 
   1   7   8        0.33       65.76     43.83 o 
   2   7   8      116.04       98.66     85.47 o 
   3   7   8       49.92       35.23     58.14 o 
   4   7   8     1338.16     1544.89    159.05 o 
   5   7   8     5237.63     5762.36    393.24 o 
   6   7   8       56.72       73.44    125.02 o 
   7   7   8     1207.20     1277.90    298.33 o 
   8   7   8       67.23       30.25    144.88 o 
   9   7   8      955.01     1274.26    332.23 o 
  10   7   8      524.77       78.55    182.24 o 
 -13   8   8     1031.44     1323.37    201.96 o 
 -12   8   8      190.42      -54.05     86.21 o 
 -11   8   8        5.10      -23.44     81.29 o 
 -10   8   8      445.23      401.35     87.99 o 
  -9   8   8     1458.66     1460.80    134.78 o 
  -8   8   8      996.02      979.26    117.74 o 
  -7   8   8    11668.02    11408.88    492.90 o 
  -6   8   8      902.51     1042.86    100.11 o 
  -5   8   8     2786.97     2913.30    232.46 o 
  -4   8   8     4877.03     4670.08    219.97 o 
  -3   8   8     6497.76     6279.17    276.74 o 
  -2   8   8    18234.46    18071.85    839.28 o 
  -1   8   8     2431.02     2009.53    134.03 o 
   0   8   8    13295.01    13910.36    654.11 o 
   1   8   8     3559.92     3540.07    396.38 o 
   2   8   8     1404.09     1601.15    194.91 o 
   3   8   8     3235.46     3220.01    240.90 o 
   4   8   8     7721.09     8185.05    515.59 o 
   5   8   8     1328.25     1424.43    289.40 o 
   6   8   8     1224.43     1494.59    310.55 o 
   7   8   8      797.19      862.93    262.43 o 
   8   8   8     1050.73     1356.08    323.67 o 
   9   8   8     2287.40     1819.71    394.92 o 
 -13   9   8     1149.08     1593.01    211.82 o 
 -12   9   8       41.63       -5.29     88.61 o 
 -11   9   8     1889.35     2120.14    303.24 o 
 -10   9   8        2.63       83.11     65.52 o 
  -9   9   8     5038.22     4586.95    257.50 o 
  -8   9   8      304.38      355.05     75.54 o 
  -7   9   8      271.28      292.64     67.89 o 
  -6   9   8    12987.29    13112.05    550.90 o 
  -5   9   8      304.29      353.93     62.24 o 
  -4   9   8     1714.25     1709.47    113.84 o 
  -3   9   8     1071.57     1205.79     97.77 o 
  -2   9   8     4137.32     4378.23    240.86 o 
  -1   9   8       88.91       72.63     43.86 o 
   0   9   8     5329.27     4993.38    269.51 o 
   1   9   8       56.87       50.23     48.00 o 
   2   9   8     2507.21     2608.35    204.22 o 
   3   9   8      518.04      641.50    189.90 o 
   4   9   8       39.81       67.07    125.02 o 
   5   9   8      937.36      850.17    231.45 o 
   6   9   8       27.96       56.68    137.05 o 
   7   9   8     2178.40     2970.04    464.36 o 
   8   9   8        6.98      102.06    145.43 o 
   9   9   8     1316.45     1786.55    389.09 o 
 -12  10   8      361.10      321.08    114.95 o 
 -11  10   8      307.04      131.85     94.73 o 
 -10  10   8      897.78      996.87    125.52 o 
  -9  10   8        2.68      -23.01     53.30 o 
  -8  10   8      877.26      775.19     99.00 o 
  -7  10   8      160.45      266.45     68.43 o 
  -6  10   8     1400.31     1311.25    111.47 o 
  -5  10   8        2.13        4.65     41.89 o 
  -4  10   8     7248.40     7417.97    328.62 o 
  -3  10   8       66.21       47.51     49.82 o 
  -2  10   8     8703.09     9560.36    472.02 o 
  -1  10   8      588.06      602.84     80.42 o 
   0  10   8      954.45      822.68    140.06 o 
   1  10   8      870.86      880.52    109.14 o 
   2  10   8       40.56      302.89    140.15 o 
   3  10   8    14805.44    14785.88   1310.89 o 
   4  10   8      104.78       67.43    136.87 o 
   5  10   8     1515.36     1535.59    306.72 o 
   6  10   8      211.43      129.76    157.28 o 
   7  10   8     4150.66     4179.24    572.80 o 
   8  10   8     1426.36     1492.04    353.19 o 
   9  10   8     1060.97     1109.87    320.02 o 
 -12  11   8      152.35      256.70    113.99 o 
 -11  11   8     3014.84     2733.40    238.72 o 
 -10  11   8        3.34       73.80     67.17 o 
  -9  11   8     3239.59     3258.80    181.54 o 
  -8  11   8      114.52       18.70     54.72 o 
  -7  11   8      544.01      499.79     81.95 o 
  -6  11   8     5513.57     5527.41    295.14 o 
  -5  11   8      659.19      761.73     92.65 o 
  -4  11   8      851.79      665.75     77.14 o 
  -3  11   8     1209.64     1262.84    117.55 o 
  -2  11   8      945.57      995.16    107.58 o 
  -1  11   8     2197.62     2313.15    161.99 o 
   0  11   8      208.26      334.16    124.93 o 
   1  11   8     1102.25     1017.11    221.43 o 
   2  11   8     3288.90     3420.73    424.63 o 
   3  11   8      420.66      415.88    180.06 o 
   4  11   8      735.28      280.84    167.67 o 
   5  11   8      869.47      820.83    242.20 o 
   6  11   8       29.46       67.07    139.60 o 
   7  11   8     3496.65     3329.25    509.74 o 
   8  11   8      348.53      123.93    164.02 o 
 -12  12   8     2575.55     2715.86    334.63 o 
 -11  12   8      414.00      529.02    236.20 o 
 -10  12   8      644.37      664.95    131.85 o 
  -9  12   8        1.52       15.36     53.40 o 
  -8  12   8     1324.32     1345.10    187.82 o 
  -7  12   8     1112.20     1162.98    185.63 o 
  -6  12   8     1581.89     1658.22    142.76 o 
  -5  12   8     2814.87     2721.06    165.43 o 
  -4  12   8     4790.13     4704.57    270.98 o 
  -3  12   8      271.60      272.24     72.78 o 
  -2  12   8    12022.29    12700.71    619.04 o 
  -1  12   8     3092.34     2894.86    243.48 o 
   0  12   8      255.84      147.07    140.69 o 
   1  12   8     3023.82     3321.78    416.61 o 
   2  12   8     1544.00     2003.05    324.76 o 
   3  12   8     8845.58     8624.92    841.97 o 
   4  12   8        7.85     -131.49     87.66 o 
   6  12   8      460.16      715.86    245.12 o 
   7  12   8      482.91      924.89    289.40 o 
   8  12   8      943.07      897.37    286.49 o 
 -12  13   8       96.80      116.33    129.67 o 
 -11  13   8     1934.51     2436.77    447.59 o 
 -10  13   8        7.52       23.06     66.94 o 
  -9  13   8     4341.02     4898.32    237.71 o 
  -8  13   8     1519.22     1639.29    141.46 o 
  -7  13   8      480.94      493.15     83.24 o 
  -6  13   8     7380.04     7059.80    328.16 o 
  -5  13   8       69.91      104.02     66.63 o 
  -4  13   8     2763.58     3512.93    228.77 o 
  -3  13   8      889.74      993.26    114.49 o 
  -2  13   8     2638.50     2886.33    204.45 o 
  -1  13   8      708.68      767.07    208.31 o 
   0  13   8      328.79      515.21    181.33 o 
   1  13   8     3414.05     3940.86    468.92 o 
   2  13   8      335.80      218.33    150.35 o 
   3  13   8        5.49       14.76    129.21 o 
   4  13   8       91.74       68.34    136.68 o 
   5  13   8     4528.87     2997.56    454.34 o 
   6  13   8      153.12      151.81    189.53 o 
   7  13   8     1077.18     1074.52    323.48 o 
 -11  14   8      308.64      425.87    202.75 o 
 -10  14   8     1071.33     1141.51    195.02 o 
  -9  14   8     1599.30     1722.84    202.86 o 
  -8  14   8       82.25       74.84     51.80 o 
  -7  14   8      230.64       95.73     56.20 o 
  -6  14   8       63.28       36.42     47.91 o 
  -5  14   8     2750.54     2654.39    327.68 o 
  -4  14   8     3207.53     3326.86    345.54 o 
  -3  14   8     1197.34     1128.55    124.51 o 
  -2  14   8      507.59      572.07    189.35 o 
  -1  14   8     2382.14     2616.12    356.84 o 
   0  14   8     2208.84     2781.42    383.44 o 
   1  14   8     6446.48     5521.11    585.01 o 
   2  14   8        4.64       83.47    129.76 o 
   3  14   8     3645.34     3979.86    508.83 o 
   4  14   8      889.90      806.07    240.20 o 
   5  14   8      245.19      -95.86    134.31 o 
   6  14   8      609.67      451.06    227.26 o 
 -11  15   8     1281.36     1433.70    560.31 o 
 -10  15   8      449.59      270.32    129.86 o 
  -9  15   8      271.82      303.69    123.13 o 
  -8  15   8     2265.98     2182.54    199.85 o 
  -7  15   8      695.71      468.93    142.74 o 
  -6  15   8     5101.66     5205.95    311.10 o 
  -5  15   8      171.61      255.64     80.65 o 
  -3  15   8     7068.81     6211.53   1350.25 o 
  -2  15   8       79.87       75.45    123.02 o 
  -1  15   8     1950.46     2185.66    330.05 o 
   0  15   8      198.62      183.70    139.05 o 
   1  15   8     4361.04     3340.55    432.83 o 
   2  15   8       22.68      130.31    139.96 o 
   3  15   8      798.38      845.07    252.04 o 
   4  15   8      159.67       -9.84    139.42 o 
   5  15   8      475.07      549.47    234.18 o 
   6  15   8      749.03      772.72    270.82 o 
 -11  16   8      367.49      236.13    140.12 o 
 -10  16   8     2751.83     3173.89    325.02 o 
  -9  16   8      290.68      118.54     91.51 o 
  -8  16   8     2242.43     2648.10    321.63 o 
  -7  16   8      332.82      276.47    145.80 o 
  -6  16   8      265.91      287.22    150.17 o 
  -5  16   8     1363.90     1704.90    282.48 o 
  -4  16   8     3191.34     3730.76    371.87 o 
  -3  16   8     1340.22     1771.60    300.52 o 
  -2  16   8     1578.67     1971.52    321.48 o 
  -1  16   8     3233.27     2733.49    374.88 o 
   0  16   8      357.82      628.02    199.01 o 
   1  16   8     2863.81     2259.29    350.27 o 
   2  16   8      106.18      221.61    168.21 o 
   3  16   8     3731.17     4103.97    538.35 o 
   4  16   8        2.39     -146.34    127.21 o 
   5  16   8      413.11      330.77    212.50 o 
 -10  17   8     1311.89     1418.10    256.13 o 
  -9  17   8       43.40       17.30     85.12 o 
  -8  17   8     1942.48     2866.44    301.51 o 
  -2  17   8      133.38       22.23    134.13 o 
  -1  17   8     3109.30     3762.08    472.56 o 
   0  17   8     1057.05     1494.59    292.14 o 
   1  17   8      744.25      845.80    236.19 o 
   2  17   8       22.55        1.64    136.68 o 
   3  17   8       14.67      -22.05    152.72 o 
   4  17   8      159.42      -89.66    163.84 o 
  -9  18   8       24.74      221.79    186.07 o 
  -8  18   8      852.68      713.67    239.83 o 
  -7  18   8       27.37       49.94    160.19 o 
   0  18   8      100.96       97.32    149.99 o 
   1  18   8     2236.65     1785.27    337.88 o 
   2  18   8       78.76      195.73    172.59 o 
   3  18   8      657.60      751.40    254.60 o 
  -9  19   8      117.71      195.37    213.77 o 
  -8  19   8      759.89      702.92    251.13 o 
  -7  19   8      145.13     -110.26    158.92 o 
  -8  20   8      307.41      182.24    206.85 o 
  -7  20   8        5.74      103.88    188.62 o 
  -6  20   8      161.86      227.99    196.46 o 
  -6  21   8      332.62      325.67    234.91 o 
  -5  21   8     1901.92     1383.60    352.28 o 
   0 -21   9        0.32      -65.00    117.33 o 
   1 -21   9     1085.99     1494.56    352.64 o 
   2 -21   9        8.79      -12.30    116.69 o 
   3 -21   9        2.80        2.02    115.58 o 
   4 -21   9        1.18      -18.47    111.43 o 
   5 -21   9       47.17     -117.35    104.76 o 
  -1 -20   9       68.94       92.94    173.68 o 
   0 -20   9       89.59       44.26    141.70 o 
   1 -20   9     1897.85     2232.80    315.83 o 
   2 -20   9      416.83      244.65    141.08 o 
   3 -20   9     4682.53     6045.65    748.84 o 
   4 -20   9       65.05       67.28    115.89 o 
   5 -20   9     3054.98     2438.97    309.54 o 
   6 -20   9      240.00      368.38    155.21 o 
   7 -20   9        4.99      -91.02    195.00 o 
  -3 -19   9      674.40      893.36    286.49 o 
  -1 -19   9     2269.03     1955.30    358.11 o 
   0 -19   9      171.84      296.83    192.54 o 
   1 -19   9     1199.84     1634.18    250.45 o 
   2 -19   9     1697.20     1356.29    226.80 o 
   3 -19   9      212.99      179.83    121.02 o 
   4 -19   9       87.01      -13.28    104.92 o 
   5 -19   9       32.21      109.27    115.52 o 
   6 -19   9     1226.54     1813.07    275.40 o 
   7 -19   9       45.20      129.87    131.19 o 
   8 -19   9        0.62       34.33    122.76 o 
  -4 -18   9     1213.35     1761.94    389.09 o 
  -2 -18   9      935.64     1304.87    299.79 o 
  -1 -18   9      289.71      271.00    167.48 o 
   0 -18   9        1.01       26.43    138.51 o 
   1 -18   9     4792.40     4937.84    426.10 o 
   2 -18   9     2830.07     3435.72    802.79 o 
   3 -18   9     3393.19     4096.49    385.47 o 
   4 -18   9     1006.62     1207.77    214.09 o 
   5 -18   9     3366.45     4031.99    385.53 o 
   6 -18   9     1453.84     1376.95    229.89 o 
   7 -18   9       46.73       15.20    112.17 o 
   8 -18   9     5044.35     4996.67    919.42 o 
   9 -18   9      228.48       68.05    129.77 o 
  -5 -17   9      217.39      193.18    199.74 o 
  -4 -17   9      757.55      707.66    265.71 o 
  -2 -17   9       59.98      -10.21    138.51 o 
  -1 -17   9     2038.74     1764.68    325.85 o 
   0 -17   9        7.56       83.65    139.42 o 
   1 -17   9      481.08      420.75    174.86 o 
   2 -17   9     3491.10     3061.24    315.65 o 
   3 -17   9      284.95      260.81    122.00 o 
   4 -17   9     1245.80     1318.42    217.86 o 
   5 -17   9        3.11       -6.59     97.49 o 
   6 -17   9      194.71       57.09    122.92 o 
   7 -17   9      152.91       45.39    105.86 o 
   8 -17   9      190.78      152.41    127.83 o 
   9 -17   9       93.55       17.17    135.04 o 
  -6 -16   9      484.89      457.43    230.90 o 
  -5 -16   9     1372.34     1255.12    337.15 o 
  -4 -16   9      250.62       18.95    169.67 o 
  -2 -16   9      938.43      825.57    222.89 o 
  -1 -16   9       51.03      122.65    141.97 o 
   0 -16   9        4.22     -143.24    111.53 o 
   1 -16   9      891.12     1128.16    187.22 o 
   2 -16   9      910.76     1329.88    209.39 o 
   3 -16   9    10256.55     9665.05    816.00 o 
   4 -16   9       44.59       32.36    104.43 o 
   5 -16   9      231.88      350.95    135.86 o 
   6 -16   9     1221.11     1481.71    454.61 o 
   7 -16   9      592.53      473.03    150.17 o 
   8 -16   9     6624.33     5954.36    488.74 o 
   9 -16   9     1150.69      977.20    200.55 o 
  10 -16   9     1268.42     1328.77    237.68 o 
  -7 -15   9      859.95     1061.76    325.85 o 
  -6 -15   9     1013.93      994.15    312.73 o 
  -5 -15   9      570.49      708.39    265.35 o 
  -4 -15   9      788.30     1024.40    293.23 o 
  -3 -15   9      306.57       39.55    126.84 o 
  -2 -15   9        0.04      -45.74    123.38 o 
  -1 -15   9    10010.44    10488.19    964.99 o 
   0 -15   9     1258.80     1067.41    258.06 o 
   1 -15   9     2394.58     3043.73    329.95 o 
   2 -15   9     2277.88     2229.98    250.38 o 
   3 -15   9      520.51      264.37    275.19 o 
   4 -15   9     6469.85     6564.43    476.25 o 
   5 -15   9      257.86       77.49    160.19 o 
   6 -15   9      278.91      172.08    120.28 o 
   7 -15   9      343.29      232.93    124.32 o 
   8 -15   9       18.19       14.53    145.43 o 
   9 -15   9      561.02      555.58    161.82 o 
  10 -15   9     2714.03     2882.92    336.92 o 
  -7 -14   9     1395.49     1339.71    237.01 o 
  -6 -14   9      173.05        6.01    164.93 o 
  -5 -14   9     2887.89     3330.52    496.43 o 
  -4 -14   9      746.13     1263.69    301.07 o 
  -3 -14   9     1180.74      949.50    217.05 o 
  -2 -14   9       58.48       68.52    121.19 o 
  -1 -14   9      163.10       89.66    121.74 o 
   0 -14   9      538.13      591.20    194.46 o 
   1 -14   9        3.67       -4.23     76.35 o 
   2 -14   9       90.75      113.63     92.45 o 
   3 -14   9     4517.01     4542.49    372.52 o 
   4 -14   9     1475.26     1333.71    195.84 o 
   5 -14   9       41.88       50.98     85.83 o 
   6 -14   9     2882.99     2831.24    353.10 o 
   7 -14   9      701.57      886.59    377.06 o 
   8 -14   9     3691.95     3365.67    335.55 o 
   9 -14   9       28.27      -65.15     95.33 o 
  10 -14   9      664.21      851.96    154.64 o 
  11 -14   9     1067.22     1026.48    180.18 o 
  -8 -13   9     1545.75     2046.57    515.02 o 
  -7 -13   9     2399.19     2737.75    314.42 o 
  -6 -13   9     4017.14     4112.59    396.29 o 
  -5 -13   9      498.04      636.05    156.36 o 
  -4 -13   9        2.82      -12.81     84.41 o 
  -3 -13   9     6930.22     7076.02    673.03 o 
  -2 -13   9     1128.92      933.28    225.62 o 
  -1 -13   9    13328.15    12756.77   1116.07 o 
   0 -13   9       33.22      -51.76    115.00 o 
   1 -13   9     5631.86     5847.51    596.12 o 
   2 -13   9     6020.97     6865.82    471.63 o 
   3 -13   9      761.43      762.57    149.44 o 
   4 -13   9     6166.76     6216.27    443.04 o 
   5 -13   9     2573.13     2662.42    517.39 o 
   6 -13   9     4309.53     4604.73    842.34 o 
   7 -13   9      139.89        1.78     93.86 o 
   8 -13   9      520.61      404.32    131.80 o 
   9 -13   9     1421.14     1730.56    199.03 o 
  10 -13   9      106.66       51.36     97.56 o 
  11 -13   9     1080.63     1588.07    206.90 o 
  -8 -12   9      816.57      773.21    195.77 o 
  -7 -12   9     8193.72     8502.73    603.46 o 
  -6 -12   9      545.94      436.14    139.45 o 
  -5 -12   9     3353.35     3642.18    332.88 o 
  -4 -12   9     3846.24     3924.82    761.05 o 
  -3 -12   9     1977.23     2513.53    230.93 o 
  -2 -12   9     7052.64     7144.79    465.29 o 
  -1 -12   9     1559.61     1672.82    271.91 o 
   0 -12   9        4.55       19.14    110.44 o 
   1 -12   9     5044.37     5269.24    544.00 o 
   2 -12   9      742.07      886.63    157.81 o 
   3 -12   9      310.53      448.97    117.41 o 
   4 -12   9     4468.32     4348.85    349.31 o 
   5 -12   9        0.19      -37.67     69.80 o 
   6 -12   9      812.59      726.84    149.69 o 
   7 -12   9      191.65       75.79     96.65 o 
   8 -12   9     2732.37     3031.92    247.95 o 
   9 -12   9      722.43      641.30    129.11 o 
  10 -12   9      528.19      626.99    130.34 o 
  11 -12   9     2977.04     2695.06    325.95 o 
  -9 -11   9      543.07      658.37    184.46 o 
  -8 -11   9     1081.24     1660.96    253.39 o 
  -7 -11   9      891.58     1015.84    195.20 o 
  -6 -11   9      242.09      445.66    252.32 o 
  -5 -11   9      241.73      155.10    103.38 o 
  -4 -11   9       30.55       -7.11     63.55 o 
  -3 -11   9     7531.82     7320.28    474.45 o 
  -2 -11   9     1989.11     1975.87    191.19 o 
  -1 -11   9     1213.68     1366.13    150.50 o 
   0 -11   9       41.54       86.57    115.36 o 
   1 -11   9     8505.67     8779.64    803.34 o 
   2 -11   9     3532.62     3592.92    296.73 o 
   3 -11   9      111.19      133.90     78.92 o 
   4 -11   9     4029.90     4301.39   1003.80 o 
   5 -11   9       22.26      -59.83     66.38 o 
   6 -11   9     5399.12     5241.98    624.46 o 
   7 -11   9      715.34      633.65    192.14 o 
   8 -11   9      173.51      226.79    100.15 o 
   9 -11   9     1872.56     2161.73    213.06 o 
  10 -11   9       87.05      102.10     90.77 o 
  11 -11   9      980.14     1085.12    213.06 o 
  -9 -10   9        7.80     -129.39    107.93 o 
  -8 -10   9      843.23      882.85    265.08 o 
  -7 -10   9     6870.03     7584.34    538.76 o 
  -6 -10   9      218.41      177.20    101.87 o 
  -5 -10   9     4081.82     3248.28    294.72 o 
  -4 -10   9      785.94      901.94    161.69 o 
  -3 -10   9      236.12      209.66     87.30 o 
  -2 -10   9    13959.98    14256.62    837.90 o 
  -1 -10   9      422.60      406.41    146.98 o 
   0 -10   9     2586.79     2638.95    207.10 o 
   1 -10   9      269.99      405.80     73.09 o 
   2 -10   9     3685.92     4139.12    317.40 o 
   3 -10   9     5283.43     4454.65    931.09 o 
   4 -10   9     6767.75     7543.42    605.78 o 
   5 -10   9     7139.21     7988.72    524.60 o 
   6 -10   9     6871.46     7161.93    489.50 o 
   7 -10   9        0.00       -3.45     62.96 o 
   8 -10   9     4795.65     5457.82    345.04 o 
   9 -10   9      657.03      775.84    133.06 o 
  10 -10   9     1963.91     1921.05    205.20 o 
  11 -10   9     6797.51     7300.20    957.70 o 
  12 -10   9      193.21       46.35    130.94 o 
 -10  -9   9      242.09      152.14    147.74 o 
  -9  -9   9      869.88      936.68    202.04 o 
  -8  -9   9        1.21      -52.63     89.13 o 
  -7  -9   9      255.34      121.25    113.08 o 
  -6  -9   9        0.15       24.53     86.72 o 
  -5  -9   9      497.00      264.07    111.01 o 
  -4  -9   9     3254.20     3960.70    321.69 o 
  -3  -9   9     1572.04     1361.44    152.64 o 
  -2  -9   9      917.17     1113.15    220.61 o 
  -1  -9   9     2571.19     2720.29    215.32 o 
   0  -9   9      453.07      315.96     73.11 o 
   1  -9   9     1266.77     1379.82    100.26 o 
   2  -9   9     8351.66     8042.98    340.41 o 
   3  -9   9      136.29      148.10     46.41 o 
   4  -9   9    13151.87    13474.44    809.76 o 
   5  -9   9        4.57       23.20     70.57 o 
   6  -9   9     3235.14     3175.30    225.62 o 
   7  -9   9     4497.09     5003.37    405.28 o 
   8  -9   9     1210.34     1287.07    196.81 o 
   9  -9   9      569.46      579.27    135.07 o 
  10  -9   9      101.37      108.11     87.25 o 
  11  -9   9     2363.66     2848.32    591.02 o 
  12  -9   9       29.98      113.85    128.58 o 
 -10  -8   9     1173.48     1236.29    228.23 o 
  -9  -8   9      298.88      215.91    135.85 o 
  -8  -8   9       52.48      204.69    115.95 o 
  -7  -8   9     2293.31     2488.58    275.77 o 
  -6  -8   9     2771.94     2491.99    254.94 o 
  -5  -8   9    14652.79    15338.52    920.29 o 
  -4  -8   9      222.67       72.65     59.70 o 
  -3  -8   9     2349.48     2887.73    233.81 o 
  -2  -8   9     6758.75     6610.29    420.19 o 
  -1  -8   9     2365.67     2230.48    147.55 o 
   0  -8   9    17276.79    17343.04    807.64 o 
   1  -8   9      483.82      530.60     62.48 o 
   2  -8   9     3792.01     3813.02    180.41 o 
   3  -8   9     1173.08     1187.62    148.52 o 
   4  -8   9     1334.23     1524.63    123.30 o 
   5  -8   9      347.38      580.02     95.24 o 
   6  -8   9     4385.54     3909.79    306.63 o 
   7  -8   9      205.57      159.06     72.92 o 
   8  -8   9      928.97      820.29    124.98 o 
   9  -8   9        7.87      171.74     79.41 o 
  10  -8   9        3.91       20.14     76.45 o 
  11  -8   9     3393.25     3266.67    336.69 o 
  12  -8   9      438.32      537.23    317.47 o 
 -11  -7   9     2103.17     2181.45    307.60 o 
 -10  -7   9      753.95      561.68    171.29 o 
  -9  -7   9     1977.30     1842.72    259.85 o 
  -8  -7   9     3504.11     2995.53    305.73 o 
  -7  -7   9      956.63     1181.21    185.64 o 
  -6  -7   9       76.05        4.73     81.90 o 
  -5  -7   9      397.28      451.55    116.43 o 
  -4  -7   9     5962.00     5818.20    313.86 o 
  -3  -7   9     2290.42     2196.07    157.66 o 
  -2  -7   9      787.46      974.12     96.67 o 
  -1  -7   9        3.36       60.95     42.38 o 
   0  -7   9     9652.63    10022.24    482.47 o 
   1  -7   9     1111.64     1267.62     96.95 o 
   2  -7   9    18370.70    18372.37    734.43 o 
   3  -7   9     2076.04     2288.41    154.79 o 
   4  -7   9     9399.33     9168.04    459.40 o 
   5  -7   9     1844.22     1944.22    131.40 o 
   6  -7   9       95.33       49.66     49.41 o 
   7  -7   9    12157.67    12277.26    526.56 o 
   8  -7   9      387.01      231.22     64.91 o 
   9  -7   9     2434.37     2983.56    301.93 o 
  10  -7   9       70.32       58.75     77.45 o 
  11  -7   9      746.88      597.88    161.22 o 
  12  -7   9      143.82      200.89    129.55 o 
 -11  -6   9      484.32      328.09    158.44 o 
 -10  -6   9      100.61      267.44    235.19 o 
  -9  -6   9      186.28       94.25    107.84 o 
  -8  -6   9      301.15      209.45    112.71 o 
  -7  -6   9     3771.16     3707.97    327.51 o 
  -6  -6   9     6294.49     6369.85    592.84 o 
  -5  -6   9    14184.32    13023.12    788.17 o 
  -4  -6   9      201.51      293.93     87.64 o 
  -3  -6   9     4919.24     4590.07    221.26 o 
  -2  -6   9    15165.53    15467.07    731.08 o 
  -1  -6   9       86.62       42.98     39.52 o 
   0  -6   9    13882.50    14440.58    680.56 o 
   1  -6   9       80.53       87.15     41.18 o 
   2  -6   9    14065.73    14441.82    585.34 o 
   3  -6   9        4.27      -10.14     37.21 o 
   4  -6   9        1.68       58.34     45.48 o 
   5  -6   9     9933.19     9715.12    419.44 o 
   6  -6   9      565.14      578.46     94.62 o 
   7  -6   9      136.32       39.98     49.16 o 
   8  -6   9     1190.90     1138.94    113.87 o 
   9  -6   9      140.22      138.52     62.50 o 
  10  -6   9       51.12      -13.51     66.87 o 
  11  -6   9     1965.01     2542.51    289.00 o 
  12  -6   9      210.16      153.45    262.07 o 
 -11  -5   9     5568.04     6293.93    852.36 o 
 -10  -5   9      328.85       16.21    112.55 o 
  -9  -5   9     2349.29     2218.22    263.65 o 
  -8  -5   9     3957.88     3696.94    336.84 o 
  -7  -5   9     4080.83     4625.88    651.34 o 
  -6  -5   9     8334.04     8000.43    527.65 o 
  -5  -5   9     2167.77     2308.32    161.76 o 
  -4  -5   9     7022.92     7319.67    324.93 o 
  -3  -5   9      345.16      348.06     99.67 o 
  -2  -5   9        5.84        3.85     37.14 o 
  -1  -5   9      727.70      966.39    107.89 o 
   0  -5   9    14605.18    14233.46    668.08 o 
   1  -5   9      356.65      328.28     55.82 o 
   2  -5   9     5308.13     5125.77    230.84 o 
   3  -5   9      346.22      303.07     58.80 o 
   4  -5   9    11494.82    11474.31    479.07 o 
   5  -5   9     7477.65     7667.58    338.65 o 
   6  -5   9     1735.67     1715.35    205.70 o 
   7  -5   9     5933.10     6215.12    296.62 o 
   8  -5   9      440.04      655.76     88.81 o 
   9  -5   9    13000.02    12960.57    649.64 o 
  10  -5   9       52.19      145.51     99.80 o 
  11  -5   9      234.80      215.32    121.58 o 
  12  -5   9     1110.78     1113.88    427.18 o 
 -11  -4   9       52.79      105.91    126.87 o 
 -10  -4   9      847.61     1169.75    341.71 o 
  -9  -4   9     3628.24     3656.57    345.59 o 
  -8  -4   9     1947.67     2007.55    307.90 o 
  -7  -4   9     6772.87     6662.52    463.00 o 
  -6  -4   9     1875.44     1989.02    212.01 o 
  -5  -4   9     4078.64     3757.99    195.44 o 
  -4  -4   9     2838.13     2774.31    152.95 o 
  -3  -4   9      879.05      696.07     97.56 o 
  -2  -4   9     5455.50     5221.56    288.59 o 
  -1  -4   9     1607.05     1708.95    202.93 o 
   0  -4   9     8070.39     8350.04    411.55 o 
   1  -4   9     4196.02     4460.10    204.33 o 
   2  -4   9      816.92      722.69     65.90 o 
   3  -4   9      623.84      694.34     79.16 o 
   4  -4   9        0.00      -29.39     32.65 o 
   5  -4   9     7489.75     7710.17    339.67 o 
   6  -4   9      717.31      643.67     80.19 o 
   7  -4   9      183.43       94.12     53.28 o 
   8  -4   9        0.47       55.66     53.90 o 
   9  -4   9        2.44       -8.88     61.30 o 
  10  -4   9        7.13       45.83    175.32 o 
  11  -4   9     1105.76     1346.18    206.98 o 
  12  -4   9      240.40      274.22    107.28 o 
 -12  -3   9      689.48     1031.61    393.38 o 
 -11  -3   9     7688.76     7351.61   1187.05 o 
 -10  -3   9      136.81       77.79    114.38 o 
  -9  -3   9      539.16      448.49    143.55 o 
  -8  -3   9     2853.50     2414.63    252.93 o 
  -7  -3   9     4450.74     3936.78    326.48 o 
  -6  -3   9     2891.91     2446.68    190.26 o 
  -5  -3   9      905.32      898.70     83.37 o 
  -4  -3   9     6682.21     6692.96    299.49 o 
  -3  -3   9     6972.58     7499.74    326.64 o 
  -2  -3   9     1576.10     1639.70    123.03 o 
  -1  -3   9     1165.06     1125.26     97.34 o 
   0  -3   9     2191.85     1865.08    129.13 o 
   1  -3   9     2412.17     2519.14    130.91 o 
   2  -3   9     4442.24     4053.69    189.41 o 
   3  -3   9     2464.46     2909.33    235.38 o 
   4  -3   9     1980.28     1814.54    142.72 o 
   5  -3   9     2501.03     2525.83    147.52 o 
   6  -3   9      890.03      937.47    113.24 o 
   7  -3   9    22400.90    22047.05    893.13 o 
   8  -3   9       29.71       19.08     49.81 o 
   9  -3   9     2573.99     3118.32    227.47 o 
  10  -3   9      274.96      399.20    121.00 o 
  11  -3   9      836.52      803.45    165.55 o 
  12  -3   9      622.60      600.02    160.29 o 
 -12  -2   9      205.06       90.87    140.65 o 
 -11  -2   9        8.72      -21.39     83.05 o 
 -10  -2   9     1269.39     1550.59    187.10 o 
  -9  -2   9     5892.55     6026.77    753.71 o 
  -8  -2   9       50.87       77.85     72.54 o 
  -7  -2   9     5496.60     5281.27    551.56 o 
  -6  -2   9     3874.65     3713.73    309.83 o 
  -5  -2   9      116.86       79.57     57.83 o 
  -4  -2   9     1881.09     2034.59    124.05 o 
  -3  -2   9     1539.00     1509.17    101.15 o 
  -2  -2   9    29052.47    28462.49   1115.64 o 
  -1  -2   9     1288.57     1683.39    183.94 o 
   0  -2   9     5321.92     4940.33    261.11 o 
   1  -2   9     4143.46     4398.91    202.13 o 
   2  -2   9    11565.65    12544.42    513.77 o 
   3  -2   9    26586.10    26963.63   1054.62 o 
   4  -2   9      897.32     1000.36    116.35 o 
   5  -2   9     5992.19     5985.73    317.21 o 
   6  -2   9      858.54      970.69     99.02 o 
   7  -2   9       57.58       83.99     53.00 o 
   8  -2   9     1033.67     1148.87    114.60 o 
   9  -2   9      930.00      988.95    134.34 o 
  10  -2   9       49.60      146.75     93.07 o 
  11  -2   9     1678.88     1333.18    380.44 o 
  12  -2   9      149.78      215.27    128.46 o 
 -12  -1   9       51.42       25.65     93.55 o 
 -11  -1   9     1722.68     1962.70    232.41 o 
 -10  -1   9        1.11      -45.21     70.40 o 
  -9  -1   9     1390.01     1321.41    160.70 o 
  -8  -1   9        7.75       -0.31     60.12 o 
  -7  -1   9     1455.25     1505.00    141.87 o 
  -6  -1   9     3011.29     2643.18    166.56 o 
  -5  -1   9      537.05      465.95     93.42 o 
  -4  -1   9     7018.77     6523.62    290.94 o 
  -3  -1   9      425.05      394.42     53.98 o 
  -2  -1   9     9712.56     9430.93    395.09 o 
  -1  -1   9     3988.14     4056.06    225.22 o 
   0  -1   9     4350.74     4737.75    253.22 o 
   1  -1   9       67.37       37.36     30.52 o 
   2  -1   9      757.87      843.54     69.98 o 
   3  -1   9       64.93      143.78     37.01 o 
   4  -1   9       94.35       62.19     35.80 o 
   5  -1   9     7611.01     7910.44    345.96 o 
   6  -1   9       36.34       -2.20     34.33 o 
   7  -1   9    10255.88    10417.21    454.15 o 
   8  -1   9       34.18       -7.06     50.06 o 
   9  -1   9     2837.08     2795.10    345.99 o 
  10  -1   9     3023.75     2438.82    256.59 o 
  11  -1   9      340.43      367.53    127.71 o 
  12  -1   9     1597.25     1464.01    275.74 o 
 -12   0   9        5.75       24.94     95.43 o 
 -11   0   9      432.71      691.44    133.68 o 
 -10   0   9     4765.33     5048.72    343.63 o 
  -9   0   9     4645.29     3849.24    298.98 o 
  -8   0   9     3694.39     3426.19    244.16 o 
  -7   0   9     3489.86     2899.92    183.82 o 
  -6   0   9     2628.61     2608.61    162.66 o 
  -5   0   9       11.50        8.81     40.26 o 
  -4   0   9     8769.89     8425.79    363.50 o 
  -3   0   9      256.10      326.08     50.79 o 
  -2   0   9    32531.55    31100.89   1217.51 o 
  -1   0   9     2180.47     2515.94    128.98 o 
   0   0   9     2711.72     2626.49    162.31 o 
   1   0   9    20013.77    20484.09    813.42 o 
   2   0   9     1056.51     1135.18     81.19 o
[truncated: 370,652 more chars]
